# Supplementary material for: Diagnostic yield of nine user-friendly bioinformatics tools for predicting Mycobacterium tuberculosis drug resistance: A systematic review and network meta-analysis
Source: PLOS Glob Public Health. 2025 Apr 21;5(4):e0004465. doi: 10.1371/journal.pgph.0004465 (PMC12011222; doi:10.1371/journal.pgph.0004465)
Supplement: S4 File — (XLSX) [file pgph.0004465.s009.xlsx]

## Sheet: ALL
NO.	Author, Year	Title	Notes
1	Phelan, 2016	The variability and reproducibility of whole genome sequencing technology for detecting resistance to anti-tuberculous drugs.	Included
2	Schleusener, 2017	Mycobacterium tuberculosis resistance prediction and lineage classification from genome sequencing: Comparison of automated analysis tools.	Included
3	Chatterjee, 2017	Whole genome sequencing of clinical strains of Mycobacterium tuberculosis from Mumbai India: A potential tool for determining drug-resistance and strain lineage.	Included
4	Bouzouita, 2018	Is sequencing better than phenotypic tests for the detection of pyrazinamide resistance?	Included
5	Macedo, 2018	Dissecting whole-genome sequencing-based online tools for predicting resistance in Mycobacterium tuberculosis: can we use them for clinical decision guidance?	Included
6	Feliciano, 2018	Accuracy of whole genome sequencing versus phenotypic (MGIT) and commercial molecular tests for detection of drug-resistant Mycobacterium tuberculosis isolated from patients in Brazil and Mozambique.	Included
7	Faksri, 2019	Comparisons of whole-genome sequencing and phenotypic drug susceptibility testing for Mycobacterium tuberculosis causing MDR-TB and XDR-TB in Thailand.	Included
8	Beek, 2019	Evaluation of whole genome sequencing and software tools for drug susceptibility testing of Mycobacterium tuberculosis.	Included
9	Iwamoto, 2019	Overcoming the pitfalls of automatic interpretation of whole genome sequencing data by online tools for the prediction of pyrazinamide resistance in Mycobacterium tuberculosis.	Included
10	Guimarães, 2021	Evaluation of drug susceptibility profile of mycobacterium tuberculosis lineage 1 from brazil based on whole genome sequencing and phenotypic methods.	Included
11	Nonghanphithak, 2020	Whole-genome sequence analysis and comparisons between drug-resistance mutations and minimum inhibitory concentrations of Mycobacterium tuberculosis isolates causing M/XDR-TB.	Included
12	Wu, 2020	Use of whole-genome sequencing to predict Mycobacterium tuberculosis drug resistance in Shanghai China.	Included
13	Genestet, 2020	Whole-genome sequencing in drug susceptibility testing of Mycobacterium tuberculosis in routine practice in Lyon France.	Included
14	Kim, 2022	Evaluation of Five User-Friendly Whole Genome Sequencing Software for Mycobacterium tuberculosis in Clinical Application.	Included
15	Che, 2022	Evaluation of whole-genome sequence to predict drug resistance of nine anti-tuberculosis drugs and characterize resistance genes in clinical rifampicin-resistant Mycobacterium tuberculosis isolates from Ningbo China.	Included
16	Wu, 2022	Use of Whole-Genome Sequencing to Predict Mycobacterium tuberculosis Complex Drug Resistance from Early Positive Liquid Cultures.	Included
17	Finci, 2022	Investigating resistance in clinical Mycobacterium tuberculosis complex isolates with genomic and phenotypic antimicrobial susceptibility testing: a multicentre observational study.	Included
18	Hall, 2023	Evaluation of Nanopore sequencing for Mycobacterium tuberculosis drug susceptibility testing and outbreak investigation: a genomic analysis.	Included
19	Lee, 2023	A comparison of phenotypic and WGS drug susceptibility testing in Mycobacterium tuberculosis isolates from the Republic of Korea.	Included
20	Wang, 2023	Analysis of Drug-Resistance Characteristics and Genetic Diversity of Multidrug-Resistant Tuberculosis Based on Whole-Genome Sequencing on the Hainan Island China.	Included
21	Xiao, 2023	Whole-genome sequencing-based analyses of drug-resistant Mycobacterium tuberculosis from Taiwan.	Included
22	Morey-León, 2023	A precision overview of genomic resistance screening in isolates of Mycobacterium tuberculosis using web-based bioinformatics tools.	Included
23	Billard-Pomares, 2022	Use of Whole-Genome Sequencing to Explore Mycobacterium tuberculosis Complex Circulating in a Hotspot Department in France.	Included
24	Quagliaro, 2023;	Performances of bioinformatics tools for the analysis of sequencing data of Mycobacterium tuberculosis complex strains.	Included
25	Daniyarov, 2023	Whole-Genome Sequence-Based Characterization of Pre-XDR M. tuberculosis Clinical Isolates Collected in Kazakhstan.	Included
26	Lim, 2023	Implementation of national whole-genome sequencing of Mycobacterium tuberculosis, National Public Health Laboratory, Singapore, 2019—2022.	Included
27	Shaw, 2023	Clinical Whole-Genome Sequencing Assay for Rapid Mycobacterium tuberculosis Complex First-Line Drug Susceptibility Testing and Phylogenetic Relatedness Analysis.	Included
28	Cloutier Charette, 2024	Concordance of targeted and whole genome sequencing for Mycobacterium tuberculosis genotypic drug susceptibility testing.	Included
29	He, 2024	Evaluation of WHO catalog of mutations and five WGS analysis tools for drug resistance prediction of Mycobacterium tuberculosis isolates from China.	Included
30	Liu, 2024	Multidrug-resistant tuberculosis clusters and transmission in Taiwan: a population-based cohort study.	Included
31	Rukmana, 2024	Mycobacterium tuberculosis Lineage Distribution Using Whole-Genome Sequencing and Bedaquiline, Clofazimine, and Linezolid Phenotypic Profiles among Rifampicin-Resistant Isolates from West Java Indonesia.	Included
32	Rukmana, 2024	Genome sequencing analysis of the pncA rpsA and panD genes responsible for pyrazinamide resistance of Mycobacterium tuberculosis from Indonesian isolates.	Included
33	Sadovska, 2024	Discordance Between Phenotypic and WGS-Based Drug Susceptibility Testing Results for Some Anti-Tuberculosis Drugs: A Snapshot Study of Paired Mycobacterium tuberculosis Isolates with Small Genetic Distance.	Included
34	Steiner, 2014	KvarQ: Targeted and direct variant calling from fastq reads of bacterial genomes	Reason for exclusion: Inappropriate participants (Public sequencing data)
35	Bradley, 2015	Rapid antibiotic-resistance predictions from genome sequence data for Staphylococcus aureus and Mycobacterium tuberculosis	Reason for exclusion: Inappropriate participants (Public sequencing data)
36	Coll, 2015	Rapid determination of anti-tuberculosis drug resistance from whole-genome sequences	Reason for exclusion: Inappropriate participants (Public sequencing data)
37	Feuerriegel, 2015	PhyResSE: A web tool delineating Mycobacterium tuberculosis antibiotic resistance and lineage from whole-genome sequencing data	Reason for exclusion: Inappropriate participants (Public sequencing data)
38	Sekizuka, 2015	TGS-TB: Total genotyping solution for Mycobacterium tuberculosis using short-read whole-genome sequencing	Reason for exclusion: Inappropriate participants (Public sequencing data)
39	Ssengooba, 2016	Whole genome sequencing to complement tuberculosis drug resistance surveys in Uganda	Reason for exclusion: Inappropriate interventions (Catalog-based approach)
40	Shea, 2017	Comprehensive whole-genome sequencing and reporting of drug resistance profiles on clinical cases of Mycobacterium tuberculosis in New York State	Reason for exclusion: Inappropriate interventions (Catalog-based approach)
41	Ezewudo, 2018	Integrating standardized whole genome sequence analysis with a global Mycobacterium tuberculosis antibiotic resistance knowledgebase	Reason for exclusion: Inappropriate participants (Public sequencing data)
42	Kohl, 2018	MTBseq: A comprehensive pipeline for whole genome sequence analysis of Mycobacterium tuberculosis complex isolates	Reason for exclusion: Inappropriate participants (Public sequencing data)
43	Farhat, 2019	Rifampicin and rifabutin resistance in 1003 Mycobacterium tuberculosis clinical isolates	Reason for exclusion: Inappropriate interventions (Catalog-based approach)
44	Hunt, 2019	Antibiotic resistance prediction for Mycobacterium tuberculosis from genome sequence data with mykrobe	Reason for exclusion: Inappropriate participants (Public sequencing data)
45	Johnsen, 2019	Improved resistance prediction in Mycobacterium tuberculosis by better handling of insertions and deletions, premature stop codons, and filtering of non-informative sites	Reason for exclusion: Inappropriate participants (Public sequencing data)
46	Madrazo-Moya, 2019	Whole genomic sequencing as a tool for diagnosis of drug and multidrug-resistance tuberculosis in an endemic region in Mexico	Reason for exclusion: Inappropriate interventions (Catalog-based approach)
47	Mahé, 2019	A large scale evaluation of tbprofiler and mykrobe for antibiotic resistance prediction in mycobacterium tuberculosis	Reason for exclusion: Inappropriate participants (Public sequencing data)
48	Ngo, 2019	Genomic prediction of tuberculosis drug-resistance: benchmarking existing databases and prediction algorithms	Reason for exclusion: Inappropriate participants (Public sequencing data)
49	Phelan, 2019	Integrating informatics tools and portable sequencing technology for rapid detection of resistance to anti-tuberculous drugs	Reason for exclusion: Inappropriate participants (Public sequencing data)
50	Daniyarov, 2020	Whole genome sequence data of Mycobacterium tuberculosis XDR strain, isolated from patient in Kazakhstan	Reason for exclusion: Inappropriate outcomes (Insufficient diagnostic study data)
51	Kardan-Yamchi, 2020	Whole Genome Sequencing Results Associated with Minimum Inhibitory Concentrations of 14 Anti-Tuberculosis Drugs among Rifampicin-Resistant Isolates of Mycobacterium Tuberculosis from Iran	Reason for exclusion: Inappropriate interventions (Catalog-based approach)
52	Katale, 2020	Whole genome sequencing of Mycobacterium tuberculosis isolates and clinical outcomes of patients treated for multidrug-resistant tuberculosis in Tanzania	Reason for exclusion: Inappropriate outcomes (Insufficient diagnostic study data)
53	Muzondiwa, 2020	Resistance Sniffer: An online tool for prediction of drug resistance patterns of Mycobacterium tuberculosis isolates using next generation sequencing data	Reason for exclusion: Inappropriate participants (Public sequencing data)
54	Daniyarov, 2021	Genomic Analysis of Multidrug-Resistant Mycobacterium tuberculosis Strains From Patients in Kazakhstan	Reason for exclusion: Inappropriate participants (Less than 10 cases)
55	Grobbel, 2021	Design of Multidrug-Resistant Tuberculosis Treatment Regimens Based on DNA Sequencing	Reason for exclusion: Inappropriate interventions (Catalog-based approach)
56	Groschel, 2021	GenTB: A user-friendly genome-based predictor for tuberculosis resistance powered by machine learning	Reason for exclusion: Inappropriate participants (Public sequencing data)
57	Guyeux, 2021	CRISPRbuilder-TB: “CRISPR-builder for tuberculosis”. Exhaustive reconstruction of the CRISPR locus in mycobacterium tuberculosis complex using SRA	Reason for exclusion: Inappropriate participants (Public sequencing data)
58	Jouet, 2021	Deep amplicon sequencing for culture-free prediction of susceptibility or resistance to 13 anti-tuberculous drugs	Reason for exclusion: Inappropriate outcomes (Merge results from different tools)
59	Kambli, 2021	Targeted next generation sequencing directly from sputum for comprehensive genetic information on drug resistant Mycobacterium tuberculosis	Reason for exclusion: Inappropriate interventions (Catalog-based approach)
60	Kamolwat, 2021	Diagnostic performance of whole-genome sequencing for identifying drug-resistant TB in Thailand	Reason for exclusion: Inappropriate outcomes (Merge results from different tools)
61	Peker, 2021	Evaluation of whole-genome sequence data analysis approaches for short- and long-read sequencing of Mycobacterium tuberculosis	Reason for exclusion: Inappropriate interventions (Catalog-based approach)
62	Swargam, 2021	MycoVarP: Mycobacterium Variant and Drug Resistance Prediction Pipeline for Whole-Genome Sequence Data Analysis	Reason for exclusion: Inappropriate participants (Public sequencing data)
63	Tamilzhalagan, 2021	Whole-Genome Sequencing to Identify Missed Rifampicin and Isoniazid Resistance Among Tuberculosis Isolates—Chennai, India, 2013–2016	Reason for exclusion: Inappropriate interventions (Catalog-based approach)
64	Tolchkov, 2021	Drug susceptibility testing of Mycobacterium tuberculosis using next generation sequencing and Mykrobe software	Reason for exclusion: Inappropriate participants (Public sequencing data)
65	Callum, 2022	Prevalence and genetic basis of first-line drug resistance of Mycobacterium tuberculosis in Ca Mau, Vietnam	Reason for exclusion: Inappropriate interventions (Catalog-based approach)
66	Cox, 2022	Whole-Genome Sequencing Has the Potential to Improve Treatment for Rifampicin-Resistant Tuberculosis in High-Burden Settings: a Retrospective Cohort Study	Reason for exclusion: Inappropriate outcomes (Insufficient diagnostic study data)
67	Kabahita, 2022	First report of whole-genome analysis of an extensively drug-resistant Mycobacterium tuberculosis clinical isolate with bedaquiline, linezolid and clofazimine resistance from Uganda	Reason for exclusion: Inappropriate interventions (Catalog-based approach)
68	Mesfin, 2022	Prediction of drug resistance by Sanger sequencing of Mycobacterium tuberculosis complex strains isolated from multidrug resistant tuberculosis suspect patients in Ethiopia	Reason for exclusion: Inappropriate interventions (Catalog-based approach)
69	Sodja, 2022	Next-generation sequencing to characterise pyrazinamide resistance in Mycobacterium tuberculosis isolates from two Balkan countries	Reason for exclusion: Inappropriate interventions (Catalog-based approach)
70	Soetaert, 2022	Retrospective evaluation of routine whole genome sequencing of Mycobacterium tuberculosis at the Belgian National Reference Center, 2019	Reason for exclusion: Inappropriate interventions (Catalog-based approach)
71	Verboven, 2022	TBProfiler for automated calling of the association with drug resistance of variants in Mycobacterium tuberculosis	Reason for exclusion: Inappropriate participants (Public sequencing data)
72	Yang, 2022	SAM-TB: A whole genome sequencing data analysis website for detection of Mycobacterium tuberculosis drug resistance and transmission	Reason for exclusion: Inappropriate participants (Public sequencing data)
73	Zamri, 2022	Predominance of the East-Asian Beijing genotype in a Mycobacterium tuberculosis drug-resistant population in Central Malaysia	Reason for exclusion: Inappropriate outcomes (Merge results from different tools)
74	Auganova, 2023	Genomic Characterization of Drug-Resistant Mycobacterium tuberculosis L2/Beijing Isolates from Astana, Kazakhstan	Reason for exclusion: Inappropriate outcomes (Merge results from different tools)
75	Dohál, 2023	Resistance patterns and transmission of mono- and polyresistant TB: clinical impact of WGS	Reason for exclusion: Inappropriate outcomes (Insufficient diagnostic study data)
76	Hall, 2023	Drug resistance prediction for Mycobacterium tuberculosis with reference graphs	Reason for exclusion: Inappropriate participants (Public sequencing data)
77	Hasan, 2023	Whole-genome sequencing reveals genotypic resistance in phenotypically susceptible Mycobacterium tuberculosis clinical isolates	Reason for exclusion: Inappropriate participants (Public sequencing data)
78	He, 2023	Comparative Study on Tuberculosis Drug Resistance and Molecular Detection Methods Among Different Mycobacterium Tuberculosis Lineages	Reason for exclusion: Inappropriate outcomes (Merge results from different tools)
79	Hiebert, 2023	Mutations in embB406 are associated with low-level ethambutol resistance in Canadian Mycobacterium tuberculosis isolates	Reason for exclusion: Inappropriate interventions (Catalog-based approach)
80	Ji, 2023	Whole-genome sequencing to characterize the genetic structure and transmission risk of Mycobacterium tuberculosis in Yichang city of China	Reason for exclusion: Inappropriate comparators (Without phenotypic DST)
81	Losev, 2023	Genomic, phenotypic and demographic characterization of Mycobacterium tuberculosis in Israel in 2021	Reason for exclusion: Inappropriate interventions (Catalog-based approach)
82	Mansoor, 2023	Clinical utility of target-based next-generation sequencing for drug-resistant TB	Reason for exclusion: Inappropriate interventions (Catalog-based approach)
83	Mok, 2023	Investigation of genomic mutations and their association with phenotypic resistance to new and repurposed drugs in Mycobacterium tuberculosis complex clinical isolates	Reason for exclusion: Inappropriate outcomes (Insufficient diagnostic study data)
84	Tram, 2023	FLASH-TB: an Application of Next-Generation CRISPR to Detect Drug Resistant Tuberculosis from Direct Sputum	Reason for exclusion: Inappropriate interventions (Catalog-based approach)
85	Vīksna, 2023	Genotypic and phenotypic comparison of drug resistance profiles of clinical multidrug-resistant Mycobacterium tuberculosis isolates using whole genome sequencing in Latvia	Reason for exclusion: Inappropriate interventions (Catalog-based approach)
86	Hasan, 2024	Efflux pump gene single-nucleotide variants associated with resistance in Mycobacterium tuberculosis isolates with discrepant drug genotypes	Reason for exclusion: Inappropriate interventions (Catalog-based approach)
87	Qu, 2024	Deep Amplicon Sequencing Reveals Culture Selection of Mycobacterium Tuberculosis by Clinical Samples	Reason for exclusion: Inappropriate participants (Public sequencing data)
88	Roberts, 2024	MmpR5 protein truncation and bedaquiline resistance in Mycobacterium tuberculosis isolates from South Africa: a genomic analysis	Reason for exclusion: Inappropriate interventions (Catalog-based approach)
89	Saini, 2024	Whole genome sequencing for the prediction of resistant tuberculosis strains from northern India	Reason for exclusion: Inappropriate outcomes (Merge results from different tools)
90	Sharma, 2024	Evaluation of Whole Genome Sequencing-Based Predictions of Antimicrobial Resistance to TB First Line Agents: A Lesson from 5 Years of Data	Reason for exclusion: Inappropriate participants (Public sequencing data)
91	Singhal, 2024	Evaluation of AAICare®-TB sequence analysis tool for accurate diagnosis of drug-resistant tuberculosis: A comparative study with TB-Profiler and Mykrobe	Reason for exclusion: Inappropriate comparators (Without phenotypic DST)
92	Vasiliauskaitė, 2024	Detection of multidrug-resistance in Mycobacterium tuberculosis by phenotype- and molecular-based assays	Reason for exclusion: Inappropriate outcomes (Merge results from different tools)
93	Aiyuk, 2004	Removal of carbon and nutrients from domestic wastewater using a low investment, integrated treatment concept	Reason for exclusion: Irrelevant
94	Patel, 2009	Growth and high pressure studies of zirconium sulphoselenide single crystals	Reason for exclusion: Irrelevant
95	Sherer, 2010	Enterprise applications for supply chain management	Reason for exclusion: Irrelevant
96	Balcı, 2012	Nozokomiyal acinetobacter baumannii enfeksiyonlarında imipenem direnci ile ilişkili risk faktörleri	Reason for exclusion: Irrelevant
97	Patel, 2012	Estimation of Biochemical Activities of Microbial Load Isolated from the Frozen Semen of HF and HF Crossbred Cattle Bulls	Reason for exclusion: Irrelevant
98	Singh, 2012	Metagenomic analysis of virulence-associated and antibiotic resistance genes of microbes in rumen of Indian buffalo (Bubalus bubalis)	Reason for exclusion: Irrelevant
99	Aktas, 2014	Assessment of hepatic steatosis on contrast enhanced computed tomography in patients with colorectal cancer	Reason for exclusion: Irrelevant
100	Ley, 2014	Diversity of Mycobacterium tuberculosis and drug resistance in different provinces of Papua New Guinea	Reason for exclusion: Irrelevant
101	Moignier, 2014	Dependence of Coronary 3-Dimensional Dose Maps on Coronary Topologies and Beam Set in Breast Radiation Therapy: A Study Based on CT Angiographies	Reason for exclusion: Irrelevant
102	Ben Ariba, 2015	P-043: Hypertension and end stage renal disease requiring hemodialysis	Reason for exclusion: Irrelevant
103	Dholakia, 2015	Screening of potential targets in Plasmodium falciparum using stage-specific metabolic network analysis	Reason for exclusion: Irrelevant
104	Dippenaar, 2015	Fighting an old disease with next-generation sequencing	Reason for exclusion: Irrelevant
105	Iwai, 2015	CASTB (the comprehensive analysis server for the Mycobacterium tuberculosis complex): A publicly accessible web server for epidemiological analyses, drug-resistance prediction and phylogenetic comparison of clinical isolates	Reason for exclusion: Irrelevant
106	Joshi, 2015	In silico analysis of functional nsSNPs in human TRPC6 gene associated with steroid resistant nephrotic syndrome	Reason for exclusion: Irrelevant
107	Wagh, 2015	Transfecting pDNA to E. coli DH5α using bovine serum albumin nanoparticles as a delivery vehicle	Reason for exclusion: Irrelevant
108	Walker, 2015	Whole-genome sequencing for prediction of Mycobacterium tuberculosis drug susceptibility and resistance: A retrospective cohort study	Reason for exclusion: Irrelevant
109	Yerlikaya, 2015	The association of total sialic acid and malondialdehyde levels with metabolic and anthropometric variables in obesity	Reason for exclusion: Irrelevant
110	Aogáin, 2016	Draft genome sequence of a New Zealand Rangipo strain of Mycobacterium tuberculosis	Reason for exclusion: Irrelevant
111	Aung, 2016	Whole-genome sequencing of multidrug-resistant Mycobacterium tuberculosis isolates from Myanmar	Reason for exclusion: Irrelevant
112	Bhattacharya, 2016	In Vitro Anticariogenic Activity of Some Indian Medicinal Plants Towards Human Oral Pathogen	Reason for exclusion: Irrelevant
113	Bouzid, 2016	Maladie de Still compliquée de myocardite : à propos d’un cas	Reason for exclusion: Irrelevant
114	Cannas, 2016	Molecular typing of Mycobacterium tuberculosis strains: A fundamental tool for tuberculosis control and elimination	Reason for exclusion: Irrelevant
115	Cirillo, 2016	Use of WGS in Mycobacterium tuberculosis routine diagnosis	Reason for exclusion: Irrelevant
116	Faksri, 2016	Whole-genome sequencing analysis of serially isolated multi-drug and extensively drug resistant Mycobacterium tuberculosis from Thai patients	Reason for exclusion: Irrelevant
117	Faksri, 2016	In silico region of difference (RD) analysis of Mycobacterium tuberculosis complex from sequence reads using RD-Analyzer	Reason for exclusion: Irrelevant
118	Jagielski, 2016	Methodological and clinical aspects of the molecular epidemiology of Mycobacterium tuberculosis and other mycobacteria	Reason for exclusion: Irrelevant
119	Korhonen, 2016	Whole genome analysis of Mycobacterium tuberculosis isolates from recurrent episodes of tuberculosis, Finland, 1995-2013	Reason for exclusion: Irrelevant
120	Pankhurst, 2016	Rapid, comprehensive, and affordable mycobacterial diagnosis with whole-genome sequencing: A prospective study	Reason for exclusion: Irrelevant
121	Phaku, 2016	Unveiling the molecular basis of antimicrobial resistance in Staphylococcus aureus from the Democratic Republic of the Congo using whole genome sequencing	Reason for exclusion: Irrelevant
122	Satta, 2016	Genetic variation in Mycobacterium tuberculosis isolates from a London outbreak associated with isoniazid resistance	Reason for exclusion: Irrelevant
123	Schena, 2016	Delamanid susceptibility testing of Mycobacterium tuberculosis using the resazurin microtitre assay and the BACTEC™ MGIT™ 960 system	Reason for exclusion: Irrelevant
124	Ssengooba, 2016	Whole genome sequencing reveals mycobacterial microevolution among concurrent isolates from sputum and blood in HIV infected TB patients	Reason for exclusion: Irrelevant
125	Stucki, 2016	Standard genotyping overestimates transmission of mycobacterium tuberculosis among immigrants in a low-incidence country	Reason for exclusion: Irrelevant
126	Stucki, 2016	Mycobacterium tuberculosis lineage 4 comprises globally distributed and geographically restricted sublineages	Reason for exclusion: Irrelevant
127	Werfel, 2016	The Relation between Child Versus Parent Report of Chronic Fatigue and Language/Literacy Skills in School-Age Children with Cochlear Implants	Reason for exclusion: Irrelevant
128	Xia, 2016	SpoTyping: Fast and accurate in silico Mycobacterium spoligotyping from sequence reads	Reason for exclusion: Irrelevant
129	Zaiček, 2016	Late modernism in the Slovak spa localities	Reason for exclusion: Irrelevant
130	Zignol, 2016	Population-based resistance of Mycobacterium tuberculosis isolates to pyrazinamide and fluoroquinolones: results from a multicountry surveillance project	Reason for exclusion: Irrelevant
131	Ajileye, 2017	Some synonymous and nonsynonymous gyrA mutations in Mycobacterium tuberculosis lead to systematic false-positive fluoroquinolone resistance results with the Hain GenoType MTBDRsl assays	Reason for exclusion: Irrelevant
132	Bradley, 2017	Efficient analysis of microbial whole-genome sequence data using de Bruijn graphs	Reason for exclusion: Irrelevant
133	Freidlin, 2017	Structure and variation of CRISPR and CRISPR-flanking regions in deleted-direct repeat region Mycobacterium tuberculosis complex strains	Reason for exclusion: Irrelevant
134	Gautam, 2017	Draft genome sequence of the first confirmed isolate of multidrug-resistant Mycobacterium tuberculosis in Tasmania	Reason for exclusion: Irrelevant
135	Gautam, 2017	Differential carriage of virulence-associated loci in the New Zealand Rangipo outbreak strain of Mycobacterium tuberculosis	Reason for exclusion: Irrelevant
136	Guthrie, 2017	A brief primer on genomic epidemiology: lessons learned from Mycobacterium tuberculosis	Reason for exclusion: Irrelevant
137	Hunt, 2017	ARIBA: rapid antimicrobial resistance genotyping directly from sequencing reads	Reason for exclusion: Irrelevant
138	Idh, 2017	Reduced susceptibility of clinical strains of Mycobacterium tuberculosis to reactive nitrogen species promotes survival in activated macrophages	Reason for exclusion: Irrelevant
139	Jha, 2017	Interpretable model for antibiotic resistance prediction in bacteria using deep learning	Reason for exclusion: Irrelevant
140	Joshi, 2017	Characterization of NPHS2 gene polymorphisms associated to steroid resistance nephrotic syndrome in Indian children	Reason for exclusion: Irrelevant
141	Kempker, 2017	Lung tissue concentrations of pyrazinamide among patients with drug-resistant pulmonary tuberculosis	Reason for exclusion: Irrelevant
142	Labidi, 2017	A case of abdominal aortic thrombosis associated with the nephrotic syndrome	Reason for exclusion: Irrelevant
143	Lee, 2017	A geographically widespread outbreak investigation and development of a rapid screening method using whole genome sequences of enterohemorrhagic Escherichia coli O121	Reason for exclusion: Irrelevant
144	McArthur, 2017	Antimicrobial resistance surveillance in the genomic age	Reason for exclusion: Irrelevant
145	Mizukoshi, 2017	Genetic diversity of Mycobacterium tuberculosis isolates from Tochigi prefecture, a local region of Japan	Reason for exclusion: Irrelevant
146	Mokrousov, 2017	Emerging peak on the phylogeographic landscape of Mycobacterium tuberculosis in West Asia: Definitely smoke, likely fire	Reason for exclusion: Irrelevant
147	Ngabonziza, 2017	Half of rifampicin-resistant Mycobacterium tuberculosis complex isolated from tuberculosis patients in Sub-Saharan Africa have concomitant resistance to pyrazinamide	Reason for exclusion: Irrelevant
148	Roosaare, 2017	StrainSeeker: Fast identification of bacterial strains from raw sequencing reads using user-provided guide trees	Reason for exclusion: Irrelevant
149	Senghore, 2017	Whole-genome sequencing illuminates the evolution and spread of multidrug-resistant tuberculosis in Southwest Nigeria	Reason for exclusion: Irrelevant
150	Sharma, 2017	Whole Genome Sequencing of Mycobacterium tuberculosis Isolates from Extrapulmonary Sites	Reason for exclusion: Irrelevant
151	Sprindzhuk, 2017	New software for processing data of entire genome of mycobacterium tuberculosis	Reason for exclusion: Irrelevant
152	Standing, 2017	The multiplicity of organizing visions	Reason for exclusion: Irrelevant
153	Tagliani, 2017	Culture and Next-generation sequencing-based drug susceptibility testing unveil high levels of drug-resistant-TB in Djibouti: Results from the first national survey	Reason for exclusion: Irrelevant
154	Tessema, 2017	FIND tuberculosis strain bank: A resource for researchers and developers working on tests to detect mycobacterium tuberculosis and related drug resistance	Reason for exclusion: Irrelevant
155	Villellas, 2017	Unexpected high prevalence of resistance-associated Rv0678 variants in MDR-TB patients without documented prior use of clofazimine or bedaquiline	Reason for exclusion: Irrelevant
156	Advani, 2018	Data on whole genome sequencing of extrapulmonary tuberculosis clinical isolates from India	Reason for exclusion: Irrelevant
157	Brites, 2018	A new phylogenetic framework for the animal-adapted mycobacterium tuberculosis complex	Reason for exclusion: Irrelevant
158	Cannas, 2018	Genetic Diversity of Mycobacterium tuberculosis Isolates in the Metropolitan Area of Rome	Reason for exclusion: Irrelevant
159	Gautam, 2018	Molecular epidemiology of tuberculosis in Tasmania and genomic characterisation of its first known multi-drug resistant case	Reason for exclusion: Irrelevant
160	Jagielski, 2018	Characterization of mutations conferring resistance to rifampin in mycobacterium tuberculosis clinical strains	Reason for exclusion: Irrelevant
161	Jajou, 2018	Epidemiological links between tuberculosis cases identified twice as efficiently by whole genome sequencing than conventional molecular typing: A population-based study	Reason for exclusion: Irrelevant
162	Jang, 2018	Improvement of the automobile control software testing process using a Test Maturity Model	Reason for exclusion: Irrelevant
163	Kim, 2018	A molecular epidemiological analysis of tuberculosis trends in South Korea	Reason for exclusion: Irrelevant
164	Kimura, 2018	First case of sexually transmitted asymptomatic female genital tuberculosis from spousal epididymal tuberculosis diagnosed by active screening	Reason for exclusion: Irrelevant
165	Klotoe, 2018	TB-EFI, a novel 18-Plex microbead-based method for prediction of second-line drugs and ethambutol resistance in Mycobacterium tuberculosis complex	Reason for exclusion: Irrelevant
166	Lange, 2018	Drug-resistant tuberculosis: An update on disease burden, diagnosis and treatment	Reason for exclusion: Irrelevant
167	Lempens, 2018	Isoniazid resistance levels of Mycobacterium tuberculosis can largely be predicted by high-confidence resistance-conferring mutations	Reason for exclusion: Irrelevant
168	Mason, 2018	Accuracy of Different Bioinformatics Methods in Detecting Antibiotic Resistance and Virulence Factors from Staphylococcus aureus Whole-Genome Sequences	Reason for exclusion: Irrelevant
169	Mather, 2018	New variant of multidrug-resistant Salmonella enterica serovar typhimurium associated with invasive disease in immunocompromised patients in Vietnam	Reason for exclusion: Irrelevant
170	Meehan, 2018	The relationship between transmission time and clustering methods in Mycobacterium tuberculosis epidemiology	Reason for exclusion: Irrelevant
171	Panossian, 2018	First insights on the genetic diversity of MDR Mycobacterium tuberculosis in Lebanon	Reason for exclusion: Irrelevant
172	Parry-Hanson Kunadu, 2018	Microbiological quality and antimicrobial resistance characterization of Salmonella spp. in fresh milk value chains in Ghana	Reason for exclusion: Irrelevant
173	Pollock, 2018	Discovery of a unique Mycobacterium tuberculosis protein through proteomic analysis of urine from patients with active tuberculosis	Reason for exclusion: Irrelevant
174	Rajwani, 2018	MIRU-profiler: A rapid tool for determination of 24-loci MIRU-VNTR profiles from assembled genomes of Mycobacterium tuberculosis	Reason for exclusion: Irrelevant
175	Rancoita, 2018	Validating a 14-drug microtiter plate containing bedaquiline and delamanid for large-scale research susceptibility testing of mycobacterium tuberculosis	Reason for exclusion: Irrelevant
176	Roa, 2018	Whole-genome sequencing and single nucleotide polymorphisms in multidrug-resistant clinical isolates of Mycobacterium tuberculosis from the Philippines	Reason for exclusion: Irrelevant
177	Rowe, 2018	Indexed variation graphs for efficient and accurate resistome profiling	Reason for exclusion: Irrelevant
178	Roycroft, 2018	Molecular epidemiology of multi- and extensively-drug-resistant Mycobacterium tuberculosis in Ireland, 2001–2014	Reason for exclusion: Irrelevant
179	Ruesen, 2018	Linking minimum inhibitory concentrations to whole genome sequence-predicted drug resistance in Mycobacterium tuberculosis strains from Romania	Reason for exclusion: Irrelevant
180	Shi, 2018	Role of MIRU-VNTR and spoligotyping in assessing the genetic diversity of Mycobacterium tuberculosis in Henan Province, China	Reason for exclusion: Irrelevant
181	Tagliani, 2018	Laboratory diagnosis	Reason for exclusion: Irrelevant
182	Yasmin, 2018	Reverse line probe assay for cheap detection of Single Nucleotide Polymorphisms in Mycobacterium tuberculosis	Reason for exclusion: Irrelevant
183	Yokoyama, 2018	Application of whole genome sequence data in analyzing the molecular epidemiology of Shiga toxin-producing Escherichia coli O157:H7/H	Reason for exclusion: Irrelevant
184	Advani, 2019	Whole genome sequencing of Mycobacterium tuberculosis clinical isolates from India reveals genetic heterogeneity and region-specific variations that might affect drug susceptibility	Reason for exclusion: Irrelevant
185	Billard-Pomares, 2019	Proposition of a safe Mycobacterium tuberculosis complex denaturation method that does not compromise the integrity of DNA for whole-genome sequencing	Reason for exclusion: Irrelevant
186	Borrell, 2019	Reference set of Mycobacterium tuberculosis clinical strains: A tool for research and product development	Reason for exclusion: Irrelevant
187	Bouzouita, 2019	Whole-genome sequencing of drug-resistant Mycobacterium tuberculosis strains, Tunisia, 2012-2016	Reason for exclusion: Irrelevant
188	Cancino-Muñoz, 2019	Cryptic Resistance Mutations Associated with Misdiagnoses of Multidrug-Resistant Tuberculosis	Reason for exclusion: Irrelevant
189	Chiner-Oms, 2019	Genomic determinants of speciation and spread of the Mycobacterium tuberculosis complex	Reason for exclusion: Irrelevant
190	Cohen, 2019	Extensive global movement of multidrug-resistant M. tuberculosis strains revealed by whole-genome analysis	Reason for exclusion: Irrelevant
191	Dohal, 2019	Whole-Genome Sequencing in Relation to Resistance of Mycobacterium Tuberculosis	Reason for exclusion: Irrelevant
192	El Achkar, 2019	Drug-resistant tuberculosis, lebanon, 2016-2017	Reason for exclusion: Irrelevant
193	Ellington, 2019	Contrasting patterns of longitudinal population dynamics and antimicrobial resistance mechanisms in two priority bacterial pathogens over 7 years in a single center	Reason for exclusion: Irrelevant
194	Farhat, 2019	GWAS for quantitative resistance phenotypes in Mycobacterium tuberculosis reveals resistance genes and regulatory regions	Reason for exclusion: Irrelevant
195	Fellag, 2019	Translocation of Mycobacterium tuberculosis after experimental ingestion	Reason for exclusion: Irrelevant
196	Ghodousi, 2019	Acquisition of Cross-Resistance to Bedaquiline and Clofazimine following Treatment for Tuberculosis in Pakistan	Reason for exclusion: Irrelevant
197	Ghodousi, 2019	Isoniazid resistance in mycobacterium tuberculosis is a heterogeneous phenotype composed of overlapping mic distributions with different underlying resistance mechanisms	Reason for exclusion: Irrelevant
198	Giri, 2019	Lack of association of novel mutation Asp397Gly in aftB gene with ethambutol resistance in clinical isolates of Mycobacterium tuberculosis	Reason for exclusion: Irrelevant
199	Hendriksen, 2019	Using Genomics to Track Global Antimicrobial Resistance	Reason for exclusion: Irrelevant
200	Irenge, 2019	Whole-genome sequences of multidrug-resistant Escherichia coli in South-Kivu Province, Democratic Republic of Congo: Characterization of phylogenomic changes, virulence and resistance genes	Reason for exclusion: Irrelevant
201	Jajou, 2019	Towards standardisation: Comparison of five whole genome sequencing (WGS) analysis pipelines for detection of epidemiologically linked tuberculosis cases	Reason for exclusion: Irrelevant
202	Khatoon, 2019	Draft genome of a macrolide resistant XDR Salmonella enterica serovar Paratyphi A strain using a shotgun sequencing approach	Reason for exclusion: Irrelevant
203	Kiu, 2019	Phylogenomic analysis of gastroenteritis-associated clostridium perfringens in england and wales over a 7-year period indicates distribution of clonal toxigenic strains in multiple outbreaks and extensive involvement of enterotoxin-encoding (Cpe) plasmids	Reason for exclusion: Irrelevant
204	Kuroda, 2019	Is256-mediated overexpression of the walkr two-component system regulon contributes to reduced vancomycin susceptibility in a staphylococcus aureus clinical isolate	Reason for exclusion: Irrelevant
205	Kyany'a, 2019	Phenotypic and genotypic characterization of clinical Staphylococcus aureus isolates from Kenya	Reason for exclusion: Irrelevant
206	Li, 2019	Nanoparticle-Regulated Semiartificial Magnetotactic Bacteria with Tunable Magnetic Moment and Magnetic Sensitivity	Reason for exclusion: Irrelevant
207	Lipworth, 2019	SNP-IT tool for identifying subspecies and associated lineages of Mycobacterium tuberculosis complex	Reason for exclusion: Irrelevant
208	Maciuca, 2019	Genetic Features of mcr-1 Mediated Colistin Resistance in CMY-2-Producing Escherichia coli From Romanian Poultry	Reason for exclusion: Irrelevant
209	Margaret, 2019	The effect of banking services on the business performance of bank agents in Kenya	Reason for exclusion: Irrelevant
210	Menardo, 2019	The molecular clock of mycobacterium tuberculosis	Reason for exclusion: Irrelevant
211	Min, 2019	Investigation of false-positive mycobacterium tuberculosis culture tests using whole genome sequencing	Reason for exclusion: Irrelevant
212	Modipane, 2019	Phylogenomic and epidemiological insights into two clinical Mycobacterium bovis BCG strains circulating in South Africa	Reason for exclusion: Irrelevant
213	Mulholland, 2019	Dispersal of Mycobacterium tuberculosis Driven by Historical European Trade in the South Pacific	Reason for exclusion: Irrelevant
214	Munir, 2019	Identification and Characterization of Genetic Determinants of Isoniazid and Rifampicin Resistance in Mycobacterium tuberculosis in Southern India	Reason for exclusion: Irrelevant
215	Ng, 2019	Bridging the TB data gap: In silico extraction of rifampicin-resistant tuberculosis diagnostic test results from whole genome sequence data	Reason for exclusion: Irrelevant
216	Ng, 2019	How Well Do Routine Molecular Diagnostics Detect Rifampin Heteroresistance in Mycobacterium tuberculosis? Journal of Clinical Microbiology	Reason for exclusion: Irrelevant
217	Nimmo, 2019	Whole genome sequencing Mycobacterium tuberculosis directly from sputum identifies more genetic diversity than sequencing from culture	Reason for exclusion: Irrelevant
218	Omar, 2019	Whole genome sequencing for drug resistance determination in Mycobacterium tuberculosis	Reason for exclusion: Irrelevant
219	Palaniyandi, 2019	Isolation and comparative genomics of Mycobacterium tuberculosis isolates from cattle and their attendants in South India	Reason for exclusion: Irrelevant
220	Prasanna, 2019	Classification of Mycobacterium tuberculosis DR, MDR,XDR Isolates and Identification of Signature MutationPattern of Drug Resistance	Reason for exclusion: Irrelevant
221	Rolf, 2019	ARGENT: ARgentinian GEnomics for Tuberculosis	Reason for exclusion: Irrelevant
222	Rutaihwa, 2019	Multiple introductions of Mycobacterium tuberculosis Lineage 2-Beijing into Africa over centuries	Reason for exclusion: Irrelevant
223	Sanchez-Busó, 2019	Using genomics to understand antimicrobial resistance and transmission in neisseria gonorrhoeae	Reason for exclusion: Irrelevant
224	Stimson, 2019	Beyond the SNP Threshold: Identifying Outbreak Clusters Using Inferred Transmissions	Reason for exclusion: Irrelevant
225	Takii, 2019	Whole-genome sequencing-based epidemiological analysis of anti-tuberculosis drug resistance genes in Japan in 2007: Application of the Genome Research for Asian Tuberculosis (GReAT) database	Reason for exclusion: Irrelevant
226	Tassinari, 2019	Microevolution of antimicrobial resistance and biofilm formation of Salmonella Typhimurium during persistence on pig farms	Reason for exclusion: Irrelevant
227	Xu, 2019	High-resolution mapping of tuberculosis transmission: Whole genome sequencing and phylogenetic modelling of a cohort from Valencia Region, Spain	Reason for exclusion: Irrelevant
228	Zhang, 2019	PipeMEM: A framework to speed up BWA-MEM in spark with low overhead	Reason for exclusion: Irrelevant
229	Zhong, 2019	Total bilirubin is negatively related to diabetes mellitus in Chinese elderly: A community study	Reason for exclusion: Irrelevant
230	Al-Azawi, 2020	Association of Il-4 Gene Polymorphism with Multidrug Resistant Tuberculosis Patients in Iraq	Reason for exclusion: Irrelevant
231	Argimón, 2020	Integrating whole-genome sequencing within the National Antimicrobial Resistance Surveillance Program in the Philippines	Reason for exclusion: Irrelevant
232	Asai, 2020	A novel biosafety level 2 compliant tuberculosis infection model using a ΔleuDΔpanCD double auxotroph of Mycobacterium tuberculosis H37Rv and Galleria mellonella	Reason for exclusion: Irrelevant
233	Battaglia, 2020	Characterization of genomic variants associated with resistance to bedaquiline and delamanid in naive mycobacterium tuberculosis clinical strains	Reason for exclusion: Irrelevant
234	Bawn, 2020	Evolution of salmonella enterica serotype typhimurium driven by anthropogenic selection and niche adaptation	Reason for exclusion: Irrelevant
235	Břinda, 2020	Rapid inference of antibiotic resistance and susceptibility by genomic neighbour typing	Reason for exclusion: Irrelevant
236	Cabibbe, 2020	Application of targeted next-generation sequencing assay on a portable sequencing platform for culture-free detection of drug-resistant tuberculosis from clinical samples	Reason for exclusion: Irrelevant
237	Chowdhury, 2020	PARGT: a software tool for predicting antimicrobial resistance in bacteria	Reason for exclusion: Irrelevant
238	Colangeli, 2020	Mycobacterium tuberculosis progresses through two phases of latent infection in humans	Reason for exclusion: Irrelevant
239	Comas, 2020	Use of next generation sequencing technologies for the diagnosis and epidemiology of infectious diseases	Reason for exclusion: Irrelevant
240	Constantinides, 2020	Genomic surveillance of Escherichia coli and Klebsiella spp. in hospital sink drains and patients	Reason for exclusion: Irrelevant
241	Couvin, 2020	Novel methods included in SpolLineages tool for fast and precise prediction of Mycobacterium tuberculosis complex spoligotype families	Reason for exclusion: Irrelevant
242	Cui, 2020	Simvastatin decreases the silver resistance of E. faecalis through compromising the entrapping function of extracellular polymeric substances against silver	Reason for exclusion: Irrelevant
243	Doyle, 2020	Discordant bioinformatic predictions of antimicrobial resistance from whole-genome sequencing data of bacterial isolates: An inter-laboratory study	Reason for exclusion: Irrelevant
244	Dreyer, 2020	Detection of low-frequency resistance-mediating SNPs in next-generation sequencing data of Mycobacterium tuberculosis complex strains with binoSNP	Reason for exclusion: Irrelevant
245	Duong, 2020	Genomic serotyping, clinical manifestations, and antimicrobial resistance of nontyphoidal salmonella gastroenteritis in hospitalized children in Ho Chi Minh City, Vietnam	Reason for exclusion: Irrelevant
246	Dusthackeer, 2020	Wild-Type MIC Distribution for Re-evaluating the Critical Concentration of Anti-TB Drugs and Pharmacodynamics Among Tuberculosis Patients From South India	Reason for exclusion: Irrelevant
247	Elwaie, 2020	HER2 Kinase-Targeted Breast Cancer Therapy: Design, Synthesis, and in Vitro and in Vivo Evaluation of Novel Lapatinib Congeners as Selective and Potent HER2 Inhibitors with Favorable Metabolic Stability	Reason for exclusion: Irrelevant
248	Flaifel, 2020	The role of il-6 gene polymorphism in multidrug-resistant tuberculosis patients in Iraq	Reason for exclusion: Irrelevant
249	Galac, 2020	A diverse panel of clinical acinetobacter baumannii for research and development	Reason for exclusion: Irrelevant
250	Garzon-Chavez, 2020	Population structure and genetic diversity of Mycobacterium tuberculosis in Ecuador	Reason for exclusion: Irrelevant
251	Gautam, 2020	Draft genome sequence of an isolate of extensively drug-resistant mycobacterium tuberculosis from Nepal	Reason for exclusion: Irrelevant
252	Goig, 2020	Contaminant DNA in bacteriARal sequencing experiments is a major source of false genetic variability	Reason for exclusion: Irrelevant
253	Goig, 2020	Whole-genome sequencing of Mycobacterium tuberculosis directly from clinical samples for high-resolution genomic epidemiology and drug resistance surveillance: an observational study	Reason for exclusion: Irrelevant
254	Gurzawska, 2020	Towards Responsible and Sustainable Supply Chains – Innovation, Multi-stakeholder Approach and Governance	Reason for exclusion: Irrelevant
255	He, 2020	Comprehensive Determination of Mycobacterium tuberculosis and Nontuberculous Mycobacteria From Targeted Capture Sequencing	Reason for exclusion: Irrelevant
256	Hirani, 2020	Detection of a novel mutation in the rpoB gene in a multidrug resistant Mycobacterium tuberculosis isolate using whole genome next generation sequencing	Reason for exclusion: Irrelevant
257	Ismail, 2020	Epidemiological cut-offs for Sensititre susceptibility testing of Mycobacterium tuberculosis: interpretive criteria cross validated with whole genome sequencing	Reason for exclusion: Irrelevant
258	Jaillard, 2020	Interpreting k-mer-based signatures for antibiotic resistance prediction	Reason for exclusion: Irrelevant
259	Jarocki, 2020	Escherichia coli ST302: Genomic Analysis of Virulence Potential and Antimicrobial Resistance Mediated by Mobile Genetic Elements	Reason for exclusion: Irrelevant
260	Joean, 2020	Multidrug-resistant Mycobacterium tuberculosis: A report of cosmopolitan microbial migration and an analysis of best management practices	Reason for exclusion: Irrelevant
261	Kayomo, 2020	Targeted next-generation sequencing of sputum for diagnosis of drug-resistant TB: results of a national survey in Democratic Republic of the Congo	Reason for exclusion: Irrelevant
262	Kohl, 2020	Population structure of mycobacterium bovis in germany: a long-term study using whole-genome sequencing combined with conventional molecular typing methods	Reason for exclusion: Irrelevant
263	Laniado-Laborín, 2020	Clinical interpretation of drug susceptibility tests in tuberculosis	Reason for exclusion: Irrelevant
264	Lee, 2020	Predicting nitroimidazole antibiotic resistance mutations in Mycobacterium tuberculosis with protein engineering	Reason for exclusion: Irrelevant
265	Lekko, 2020	Mycobacterium tuberculosis complex in wildlife: Review of current applications of antemortem and postmortem diagnosis	Reason for exclusion: Irrelevant
266	Lempens, 2020	Initial resistance to companion drugs should not be considered an exclusion criterion for the shorter multidrug-resistant tuberculosis treatment regimen	Reason for exclusion: Irrelevant
267	Li, 2020	PARMAP: A Pan-Genome-Based Computational Framework for Predicting Antimicrobial Resistance	Reason for exclusion: Irrelevant
268	Loiseau, 2020	An African origin for Mycobacterium bovis	Reason for exclusion: Irrelevant
269	Lose, 2020	COMBAT-TB-NeoDB: Fostering tuberculosis research through integrative analysis using graph database technologies	Reason for exclusion: Irrelevant
270	Lаpenkovа, 2020	Mycobacteriophage-based test system for phenotypic drug sensitivity of clinical isolates of tuberculous mycobacteria	Reason for exclusion: Irrelevant
271	Macesic, 2020	Predicting phenotypic polymyxin resistance in Klebsiella pneumoniae through machine learning analysis of genomic data	Reason for exclusion: Irrelevant
272	Maguire, 2020	Metagenome-assembled genome binning methods with short reads disproportionately fail for plasmids and genomic islands	Reason for exclusion: Irrelevant
273	Massella, 2020	Snapshot study of whole genome sequences of escherichia coli from healthy companion animals, livestock, wildlife, humans and food in italy	Reason for exclusion: Irrelevant
274	Maung, 2020	Geno-spatial distribution of mycobacterium tuberculosis and drug resistance profiles in myanmar⇓thai border area	Reason for exclusion: Irrelevant
275	Merker, 2020	Phylogenetically informative mutations in genes implicated in antibiotic resistance in Mycobacterium tuberculosis complex	Reason for exclusion: Irrelevant
276	Mistry, 2020	Evaluation of oxidative stress biomarkers and inflammation in pathogenesis of diabetes and diabetic nephropathy	Reason for exclusion: Irrelevant
277	Mokrousov, 2020	Genomic signatures of drug resistance in highly resistant Mycobacterium tuberculosis strains of the early ancient sublineage of Beijing genotype in Russia	Reason for exclusion: Irrelevant
278	Mokrousov, 2020	Genetic variation putatively associated with mycobacterium tuberculosis resistance to perchlozone, a new thiosemicarbazone: Clues from whole genome sequencing and implications for treatment of multidrug-resistant tuberculosis	Reason for exclusion: Irrelevant
279	Napier, 2020	Robust barcoding and identification of Mycobacterium tuberculosis lineages for epidemiological and clinical studies	Reason for exclusion: Irrelevant
280	Ngabonziza, 2020	Prevalence and drivers of false-positive rifampicin-resistant Xpert MTB/RIF results: a prospective observational study in Rwanda	Reason for exclusion: Irrelevant
281	Ngabonziza, 2020	A sister lineage of the Mycobacterium tuberculosis complex discovered in the African Great Lakes region	Reason for exclusion: Irrelevant
282	Ofori-Anyinam, 2020	Comparative genomics shows differences in the electron transport and carbon metabolic pathways of Mycobacterium africanum relative to Mycobacterium tuberculosis and suggests an adaptation to low oxygen tension	Reason for exclusion: Irrelevant
283	Olawoye, 2020	The bacteria genome pipeline (BAGEP): An automated, scalable workflow for bacteria genomes with Snakemake	Reason for exclusion: Irrelevant
284	Panunzi, 2020	sraX: A Novel Comprehensive Resistome Analysis Tool	Reason for exclusion: Irrelevant
285	Portelli, 2020	Prediction of rifampicin resistance beyond the RRDR using structure-based machine learning approaches	Reason for exclusion: Irrelevant
286	Rabahi, 2020	Characterization of Mycobacterium tuberculosis var. africanum isolated from a patient with pulmonary tuberculosis in Brazil	Reason for exclusion: Irrelevant
287	Reichmuth, 2020	Natural Polymorphisms in Mycobacterium tuberculosis Conferring Resistance to Delamanid in Drug-Naive Patients	Reason for exclusion: Irrelevant
288	Rodríguez-González, 2020	Multidrug-Resistant CTX-M and CMY-2 Producing Escherichia coli Isolated from Healthy Household Dogs from the Great Metropolitan Area, Costa Rica	Reason for exclusion: Irrelevant
289	Sekse, 2020	Dissemination of quinolone-resistant escherichia coli in the norwegian broiler and pig production chains and possible persistence in the broiler production environment	Reason for exclusion: Irrelevant
290	Senghore, 2020	Evolution of Mycobacterium tuberculosis complex lineages and their role in an emerging threat of multidrug resistant tuberculosis in Bamako, Mali	Reason for exclusion: Irrelevant
291	Silva, 2020	Antimicrobial resistance in ovine bacteria: A sheep in wolf’s clothing? PLoS ONE	Reason for exclusion: Irrelevant
292	Supo-Escalante, 2020	Prediction of Mycobacterium tuberculosis pyrazinamidase function based on structural stability, physicochemical and geometrical descriptors	Reason for exclusion: Irrelevant
293	Tan, 2020	Genome sequence analysis of multidrug-resistant Mycobacterium tuberculosis from Malaysia	Reason for exclusion: Irrelevant
294	Tang, 2020	Whole Genome and Transcriptome Sequencing of Two Multi-Drug Resistant Mycobacterium tuberculosis Strains to Facilitate Illustrating Their Virulence in vivo	Reason for exclusion: Irrelevant
295	Tarlykov, 2020	Genomic analysis of latin american-mediterranean family of mycobacterium tuberculosis clinical strains from kazakhstan	Reason for exclusion: Irrelevant
296	Town, 2020	Genomic and phenotypic variability in neisseria gonorrhoeae antimicrobial susceptibility, England	Reason for exclusion: Irrelevant
297	Van Camp, 2020	Prediction of Antimicrobial Resistance in Gram-Negative Bacteria From Whole-Genome Sequencing Data	Reason for exclusion: Irrelevant
298	Walter, 2020	Genomic variant-identification methods may alter mycobacterium tuberculosis transmission inferences	Reason for exclusion: Irrelevant
299	Wetzstein, 2020	Antimicrobial susceptibility and phylogenetic relations in a german cohort infected with mycobacterium abscessus	Reason for exclusion: Irrelevant
300	Whitfield, 2020	Rapid Pyrazinamide Drug Susceptibility Testing using a Closed-Tube PCR Assay of the Entire pncA gene	Reason for exclusion: Irrelevant
301	Yoshida, 2020	Bacterial population kinetics in heteroresistant Mycobacterium tuberculosis harbouring rare resistance-conferring mutations in gyrA and rpoB imply an epistatic interaction of mutations in a pre-XDR-TB patient	Reason for exclusion: Irrelevant
302	Zenteno-Cuevas, 2020	Characterization of Polymorphisms Associated with Multidrug-Resistant Tuberculosis by Whole Genomic Sequencing: A Preliminary Report from Mexico	Reason for exclusion: Irrelevant
303	Abrudan, 2021	Train-the-Trainer as an Effective Approach to Building Global Networks of Experts in Genomic Surveillance of Antimicrobial Resistance (AMR)	Reason for exclusion: Irrelevant
304	Adams, 2021	Cryo-EM structure and resistance landscape of M. tuberculosis MmpL3: An emergent therapeutic target	Reason for exclusion: Irrelevant
305	Afridi, 2021	Fecal microbiome and resistome profiling of healthy and diseased pakistani individuals using next-generation sequencing	Reason for exclusion: Irrelevant
306	Argimón, 2021	A global resource for genomic predictions of antimicrobial resistance and surveillance of Salmonella Typhi at pathogenwatch	Reason for exclusion: Irrelevant
307	Benkwitz-Bedford, 2021	Machine learning prediction of resistance to subinhibitory antimicrobial concentrations from escherichia coli genomes	Reason for exclusion: Irrelevant
308	Bespiatykh, 2021	A Comprehensive Map of Mycobacterium tuberculosis Complex Regions of Difference	Reason for exclusion: Irrelevant
309	Bogaerts, 2021	A bioinformatics whole-genome sequencing workflow for clinical Mycobacterium tuberculosis complex isolate analysis, validated using a reference collection extensively characterized with conventional methods and in silico approaches	Reason for exclusion: Irrelevant
310	Bonnet, 2021	A Comprehensive Evaluation of GeneLEAD VIII DNA Platform Combined to Deeplex Myc-TB® Assay to Detect in 8 Days Drug Resistance to 13 Antituberculous Drugs and Transmission of Mycobacterium tuberculosis Complex Directly From Clinical Samples	Reason for exclusion: Irrelevant
311	Bouzouita, 2021	Performance of the GenoType MTBDRsl V 2.0 for detecting second-line drugs resistance of Mycobacterium tuberculosis isolates in Tunisia	Reason for exclusion: Irrelevant
312	Buberg, 2021	Population structure and uropathogenic potential of extended-spectrum cephalosporin-resistant Escherichia coli from retail chicken meat	Reason for exclusion: Irrelevant
313	Carlos, 2021	Genome Sequencing Identifies Previously Unrecognized Klebsiella pneumoniae Outbreaks in Neonatal Intensive Care Units in the Philippines	Reason for exclusion: Irrelevant
314	Carroll, 2021	Monitoring the Microevolution of Salmonella enterica in Healthy Dairy Cattle Populations at the Individual Farm Level Using Whole-Genome Sequencing	Reason for exclusion: Irrelevant
315	Chaiyachat, 2021	Whole-genome analysis of drug-resistant Mycobacterium tuberculosis reveals novel mutations associated with fluoroquinolone resistance	Reason for exclusion: Irrelevant
316	Chilam, 2021	Genomic surveillance of Pseudomonas aeruginosa in the Philippines, 2013–2014	Reason for exclusion: Irrelevant
317	Cuevas-Córdoba, 2021	A bioinformatics pipeline for Mycobacterium tuberculosis sequencing that cleans contaminant reads from sputum samples	Reason for exclusion: Irrelevant
318	Dahl, 2021	Prediction of antimicrobial resistance in clinical Campylobacter jejuni isolates from whole-genome sequencing data	Reason for exclusion: Irrelevant
319	De Maio, 2021	First description of the katG gene deletion in a Mycobacterium tuberculosis clinical isolate and its impact on the mycobacterial fitness	Reason for exclusion: Irrelevant
320	Eldholm, 2021	Import and transmission of Mycobacterium orygis and Mycobacterium africanum, Norway	Reason for exclusion: Irrelevant
321	Fernandez Do Porto, 2021	Five-year microevolution of a multidrug-resistant Mycobacterium tuberculosis strain within a patient with inadequate compliance to treatment	Reason for exclusion: Irrelevant
322	Fitzgibbon, 2021	False detection of rifampicin resistance using Xpert®MTB/RIF Ultra assay due to an A451V mutation in Mycobacterium tuberculosis	Reason for exclusion: Irrelevant
323	Furió, 2021	An evolutionary functional genomics approach identifies novel candidate regions involved in isoniazid resistance in Mycobacterium tuberculosis	Reason for exclusion: Irrelevant
324	Gladstone, 2021	Emergence and dissemination of antimicrobial resistance in Escherichia coli causing bloodstream infections in Norway in 2002-17: a nationwide, longitudinal, microbial population genomic study	Reason for exclusion: Irrelevant
325	Gomes, 2021	Whole genome sequencing reveals large deletions and other loss of function mutations in Mycobacterium tuberculosis drug resistance genes	Reason for exclusion: Irrelevant
326	Hadjirin, 2021	Large-scale genomic analysis of antimicrobial resistance in the zoonotic pathogen Streptococcus suis	Reason for exclusion: Irrelevant
327	Hänel, 2021	Antimicrobial Susceptibility and Genomic Analysis of Aliarcobacter cibarius and Aliarcobacter thereius, Two Rarely Detected Aliarcobacter Species	Reason for exclusion: Irrelevant
328	Hawkey, 2021	Global population structure and genotyping framework for genomic surveillance of the major dysentery pathogen, Shigella sonnei	Reason for exclusion: Irrelevant
329	Heupink, 2021	Comprehensive and accurate genetic variant identification from contaminated and low-coverage Mycobacterium tuberculosis whole genome sequencing data	Reason for exclusion: Irrelevant
330	Hickman, 2021	Exploring the Antibiotic Resistance Burden in Livestock, Livestock Handlers and Their Non-Livestock Handling Contacts: A One Health Perspective	Reason for exclusion: Irrelevant
331	Jonas, 2021	Evaluation of the BD Phoenix CPO detect panel for prediction of Ambler class carbapenemases	Reason for exclusion: Irrelevant
332	Juma, 2021	Antimicrobial Resistance Profiling and Phylogenetic Analysis of Neisseria gonorrhoeae Clinical Isolates From Kenya in a Resource-Limited Setting	Reason for exclusion: Irrelevant
333	Kardan-Yamchi, 2021	Assessment of the GenoType MTBDRsl VER 2.0 compared to the phenotypic drug susceptibility testing and whole genome sequencing for the rapid detection of resistance to fluoroquinolone and second-line injectable drugs among rifampicin-resistant Mycobacterium tuberculosis isolates	Reason for exclusion: Irrelevant
334	Khan, 2021	Insight into the drug resistance whole genome of Mycobacterium tuberculosis isolates from Khyber Pakhtunkhwa, Pakistan	Reason for exclusion: Irrelevant
335	Khieu, 2021	Whole-Genome Sequencing Analysis to Identify Infection with Multiple Species of Nontuberculous Mycobacteria	Reason for exclusion: Irrelevant
336	Kirkwood, 2021	Ecological niche adaptation of Salmonella Typhimurium U288 is associated with altered pathogenicity and reduced zoonotic potential	Reason for exclusion: Irrelevant
337	Labbé, 2021	Rapid and accurate SNP genotyping of clonal bacterial pathogens with BioHansel	Reason for exclusion: Irrelevant
338	LaFleur, 2021	Drug-resistant tuberculosis in pet ring-tailed lemur, Madagascar	Reason for exclusion: Irrelevant
339	Lai, 2021	Transcriptomic Characterization of Tuberculous Sputum Reveals a Host Warburg Effect and Microbial Cholesterol Catabolism	Reason for exclusion: Irrelevant
340	Lam, 2021	Value of routine whole genome sequencing for Mycobacterium tuberculosis drug resistance detection	Reason for exclusion: Irrelevant
341	Locke, 2021	Acquisition and loss of ctx-m plasmids in shigella species associated with msm transmission in the uk	Reason for exclusion: Irrelevant
342	Lorente-Leal, 2021	Performance and Agreement Between WGS Variant Calling Pipelines Used for Bovine Tuberculosis Control: Toward International Standardization	Reason for exclusion: Irrelevant
343	Madden, 2021	Taking the next-gen step: Comprehensive antimicrobial resistance detection from Burkholderia pseudomallei	Reason for exclusion: Irrelevant
344	Maladan, 2021	The whole-genome sequencing in predicting Mycobacterium tuberculosis drug susceptibility and resistance in Papua, Indonesia	Reason for exclusion: Irrelevant
345	Mariner-Llicer, 2021	Accuracy of an amplicon-sequencing nanopore approach to identify variants in tuberculosis drug-resistance- associated genes	Reason for exclusion: Irrelevant
346	Masim, 2021	Genomic surveillance of methicillin-resistant Staphylococcus aureus in the Philippines, 2013–2014	Reason for exclusion: Irrelevant
347	Massella, 2021	Antimicrobial resistance profile and expec virulence potential in commensal escherichia coli of multiple sources	Reason for exclusion: Irrelevant
348	Menardo, 2021	Local adaptation in populations of Mycobacterium tuberculosis endemic to the Indian Ocean Rim	Reason for exclusion: Irrelevant
349	Meumann, 2021	Tuberculosis in Australia's tropical north: a population-based genomic epidemiological study	Reason for exclusion: Irrelevant
350	Mills, 2021	Comparative analysis of Bacillus cereus group isolates’ resistance using disk diffusion and broth microdilution and the correlation between resistance phenotypes and genotypes	Reason for exclusion: Irrelevant
351	Mizukoshi, 2021	Molecular Epidemiology of Drug-Resistant Mycobacterium Tuberculosis in Japan	Reason for exclusion: Irrelevant
352	Mok, 2021	Overcoming the challenges of pyrazinamide susceptibility testing in clinical mycobacterium tuberculosis isolates	Reason for exclusion: Irrelevant
353	Moreno-Molina, 2021	Genomic analyses of Mycobacterium tuberculosis from human lung resections reveal a high frequency of polyclonal infections	Reason for exclusion: Irrelevant
354	Muzondiwa, 2021	The epistatic landscape of antibiotic resistance of different clades of mycobacterium tuberculosis	Reason for exclusion: Irrelevant
355	Nadarajan, 2021	Evaluation of the roche cobas MTB and MTB-RIF/INH assays in samples from Germany and Sierra Leone	Reason for exclusion: Irrelevant
356	Nagaraj, 2021	High-Resolution Genomic Profiling of Carbapenem-Resistant Klebsiella pneumoniae Isolates: A Multicentric Retrospective Indian Study	Reason for exclusion: Irrelevant
357	N'Dira Sanoussi, 2021	Mycobacterium tuberculosis complex lineage 5 exhibits high levels of within-lineage genomic diversity and differing gene content compared to the type strain h37rv	Reason for exclusion: Irrelevant
358	Negrete-Paz, 2021	Whole-genome comparative analysis at the lineage/sublineage level discloses relationships between Mycobacterium tuberculosis genotype and clinical phenotype	Reason for exclusion: Irrelevant
359	Olawoye, 2021	Whole genome sequencing of clinical samples reveals extensively drug resistant tuberculosis (XDR TB) strains from the Beijing lineage in Nigeria, West Africa	Reason for exclusion: Irrelevant
360	Opintan, 2021	Phylogenetic and antimicrobial drug resistance analysis of vibrio cholerae o1 isolates from Ghana	Reason for exclusion: Irrelevant
361	Pečerska, 2021	Quantifying transmission fitness costs of multi-drug resistant tuberculosis	Reason for exclusion: Irrelevant
362	Pinto, 2021	Neisseria gonorrhoeae clustering to reveal major European whole-genome-sequencing-based genogroups in association with antimicrobial resistance	Reason for exclusion: Irrelevant
363	Qadir, 2021	Profiling and identification of novel rpoB mutations in rifampicin-resistant Mycobacterium tuberculosis clinical isolates from Pakistan	Reason for exclusion: Irrelevant
364	Rahman, 2021	Genome-wide analysis provides a deeper understanding of the population structure of the Salmonella enterica serotype paratyphi B complex in bangladesh	Reason for exclusion: Irrelevant
365	Ramasamy, 2021	Current perceptions on advanced molecular diagnostics for drug-resistant mycobacterium tuberculosis	Reason for exclusion: Irrelevant
366	Rendón-Bautista, 2021	Characterization of genetic diversity and clonal complexes by whole genome sequencing of Mycobacterium tuberculosis isolates from Jalisco, Mexico: Characterization by WGS of M. tuberculosis from Jalisco	Reason for exclusion: Irrelevant
367	Rivière, 2021	Capacity building for whole genome sequencing of Mycobacterium tuberculosis and bioinformatics in high TB burden countries	Reason for exclusion: Irrelevant
368	Salvato, 2021	Genomic-based surveillance reveals high ongoing transmission of multi-drug-resistant Mycobacterium tuberculosis in Southern Brazil	Reason for exclusion: Irrelevant
369	Sanchini, 2021	Improving tuberculosis surveillance by detecting international transmission using publicly available whole genome sequencing data	Reason for exclusion: Irrelevant
370	Santos-Lazaro, 2021	Whole genome analysis of extensively drug resistant Mycobacterium tuberculosis strains in Peru	Reason for exclusion: Irrelevant
371	Sheka, 2021	Oxford nanopore sequencing in clinical microbiology and infection diagnostics	Reason for exclusion: Irrelevant
372	Sia, 2021	Genomic diversity of antimicrobial resistance in non-typhoidal Salmonella in Victoria, Australia	Reason for exclusion: Irrelevant
373	Sonnenkalb, 2021	Microevolution of mycobacterium tuberculosis subpopulations and heteroresistance in a patient receiving 27 years of tuberculosis treatment in Germany	Reason for exclusion: Irrelevant
374	Straub, 2021	The antimicrobial resistance landscape of neisseria gonorrhoeae in new zealand from november 2018 to march 2019 and the role of sexual orientation in transmission	Reason for exclusion: Irrelevant
375	Tagliani, 2021	Use of a whole genome sequencingbased approach for Mycobacterium tuberculosis surveillance in Europe in 2017-2019: An ECDC pilot study	Reason for exclusion: Irrelevant
376	Tazerart, 2021	Whole genome sequence analysis of mycobacterium bovis cattle isolates, algeria	Reason for exclusion: Irrelevant
377	Toor, 2021	In Silico Evaluation of Human Cathelicidin LL-37 as a Novel Therapeutic Inhibitor of Panton-Valentine Leukocidin Toxin of Methicillin-Resistant Staphylococcus aureus	Reason for exclusion: Irrelevant
378	Vogel, 2021	Implementation of whole genome sequencing for tuberculosis diagnostics in a low-middle income, high MDR-TB burden country	Reason for exclusion: Irrelevant
379	Yamaguchi, 2021	Epidemiological analysis of pneumococcal strains isolated at yangon children’s hospital in Myanmar via whole-genome sequencing-based methods	Reason for exclusion: Irrelevant
380	Yoshiyama, 2021	Multidrug Resistant Tuberculosis With Simultaneously Acquired Drug Resistance to Bedaquiline and Delamanid	Reason for exclusion: Irrelevant
381	Zabeti, 2021	INGOT-DR: an interpretable classifier for predicting drug resistance in M. tuberculosis	Reason for exclusion: Irrelevant
382	Zurcher, 2021	Mortality from drug-resistant tuberculosis in high-burden countries comparing routine drug susceptibility testing with whole-genome sequencing: a multicentre cohort study	Reason for exclusion: Irrelevant
383	Zwyer, 2021	A new nomenclature for the livestock-associated Mycobacterium tuberculosis complex based on phylogenomics	Reason for exclusion: Irrelevant
384	, 2022	PLoS Biology	Reason for exclusion: Irrelevant
385	Afolayan, 2022	An ST131 clade and a phylogroup A clade bearing an O101-like O-antigen cluster predominate among bloodstream Escherichia coli isolates from South-West Nigeria hospitals	Reason for exclusion: Irrelevant
386	Alikhan, 2022	Dynamics of Salmonella enterica and antimicrobial resistance in the Brazilian poultry industry and global impacts on public health	Reason for exclusion: Irrelevant
387	Aono, 2022	Clinical evaluation of the cobas® MTB-RIF/INH reagent and the cobas® 6800 for the detection of isoniazid and rifampicin resistance	Reason for exclusion: Irrelevant
388	Argimón, 2022	Circulation of Third-Generation Cephalosporin Resistant Salmonella Typhi in Mumbai, India	Reason for exclusion: Irrelevant
389	Asadullah, 2022	Rural-Urban differentials in prevalence, spectrum and determinants of Non-alcoholic Fatty Liver Disease in North Indian population	Reason for exclusion: Irrelevant
390	Bateson, 2022	Ancient and recent differences in the intrinsic susceptibility of Mycobacterium tuberculosis complex to pretomanid	Reason for exclusion: Irrelevant
391	Belman, 2022	Genetic background of Cambodian pneumococcal carriage isolates following pneumococcal conjugate vaccine 13	Reason for exclusion: Irrelevant
392	Bermudez-Hernández, 2022	Whole genome sequencing analysis to evaluate the influence of T2DM on polymorphisms associated with drug resistance in M. tuberculosis	Reason for exclusion: Irrelevant
393	Bharat, 2022	Correlation between Phenotypic and In Silico Detection of Antimicrobial Resistance in Salmonella enterica in Canada Using Staramr	Reason for exclusion: Irrelevant
394	Bloomfield, 2022	Mobility of antimicrobial resistance across serovars and disease presentations in non-typhoidal Salmonella from animals and humans in Vietnam	Reason for exclusion: Irrelevant
395	Chesov, 2022	Emergence of bedaquiline resistance in a high tuberculosis burden country	Reason for exclusion: Irrelevant
396	Chizimu, 2022	Whole-Genome Sequencing Reveals Recent Transmission of Multidrug-Resistant Mycobacterium tuberculosis CAS1-Kili Strains in Lusaka, Zambia	Reason for exclusion: Irrelevant
397	Couvin, 2022	KaruBioNet: a network and discussion group for a better collaboration and structuring of bioinformatics in Guadeloupe (French West Indies)	Reason for exclusion: Irrelevant
398	Deelder, 2022	A modified decision tree approach to improve the prediction and mutation discovery for drug resistance in Mycobacterium tuberculosis	Reason for exclusion: Irrelevant
399	Delgado-Blas, 2022	Dissemination Routes of Carbapenem and Pan-Aminoglycoside Resistance Mechanisms in Hospital and Urban Wastewater Canalizations of Ghana	Reason for exclusion: Irrelevant
400	Diricks, 2022	Delineating Mycobacterium abscessus population structure and transmission employing high-resolution core genome multilocus sequence typing	Reason for exclusion: Irrelevant
401	Dong, 2022	Genomic analysis of diversity, biogeography, and drug resistance in Mycobacterium bovis	Reason for exclusion: Irrelevant
402	Dreyer, 2022	High fluoroquinolone resistance proportions among multidrug-resistant tuberculosis driven by dominant L2 Mycobacterium tuberculosis clones in the Mumbai Metropolitan Region	Reason for exclusion: Irrelevant
403	Edwards, 2022	Piperacillin/tazobactam-resistant, cephalosporin-susceptible Escherichia coli bloodstream infections are driven by multiple acquisition of resistance across diverse sequence types	Reason for exclusion: Irrelevant
404	Forde, 2022	Strengths and caveats of identifying resistance genes from whole genome sequencing data	Reason for exclusion: Irrelevant
405	Garralaga, 2022	Key Properties for the Toxicity Classification of Chemicals: A Comparison of the REACH Regulation and Scientific Studies Trends	Reason for exclusion: Irrelevant
406	Genestet, 2022	Consistency of Mycobacterium tuberculosis Complex Spoligotyping between the Membrane-Based Method and In Silico Approach	Reason for exclusion: Irrelevant
407	Gisch, 2022	Sub-Lineage Specific Phenolic Glycolipid Patterns in the Mycobacterium tuberculosis Complex Lineage 1	Reason for exclusion: Irrelevant
408	Goldstein, 2022	Using genetic data to identify transmission risk factors: Statistical assessment and application to tuberculosis transmission	Reason for exclusion: Irrelevant
409	Green, 2022	A convolutional neural network highlights mutations relevant to antimicrobial resistance in Mycobacterium tuberculosis	Reason for exclusion: Irrelevant
410	Gupta, 2022	Whole genome sequencing of isoniazid monoresistant clinical isolates of Mycobacterium tuberculosis reveals novel genetic polymorphisms	Reason for exclusion: Irrelevant
411	Guyeux, 2022	Connection between two historical tuberculosis outbreak sites in Japan, Honshu, by a new ancestral Mycobacterium tuberculosis L2 sublineage	Reason for exclusion: Irrelevant
412	Hall, 2022	Nanopore sequencing for Mycobacterium tuberculosis drug susceptibility testing and outbreak investigation	Reason for exclusion: Irrelevant
413	Hamidou, 2022	Emergence of multi-drug-resistant Mycobacterium tuberculosis in Niger: A snapshot based on whole-genome sequencing	Reason for exclusion: Irrelevant
414	Hetman, 2022	Combining analytical epidemiology and genomic surveillance to identify risk factors associated with the spread of antimicrobial resistance in Salmonella enterica subsp. enterica serovar Heidelberg	Reason for exclusion: Irrelevant
415	Hunt, 2022	Minos: variant adjudication and joint genotyping of cohorts of bacterial genomes	Reason for exclusion: Irrelevant
416	Kalmar, 2022	HAM-ART: An optimised culture-free Hi-C metagenomics pipeline for tracking antimicrobial resistance genes in complex microbial communities	Reason for exclusion: Irrelevant
417	Kerubo, 2022	Molecular Epidemiology of Mycobacterium tuberculosis Complex Strains in Urban and Slum Settings of Nairobi, Kenya	Reason for exclusion: Irrelevant
418	Kuang, 2022	Accurate and rapid prediction of tuberculosis drug resistance from genome sequence data using traditional machine learning algorithms and CNN	Reason for exclusion: Irrelevant
419	Lagrada, 2022	Genomic surveillance of Salmonella spp. in the Philippines during 2013-2014	Reason for exclusion: Irrelevant
420	Lagutkin, 2022	Genome-Wide Study of Drug Resistant Mycobacterium tuberculosis and Its Intra-Host Evolution during Treatment	Reason for exclusion: Irrelevant
421	Lewis, 2022	Genomic and antigenic diversity of colonizing Klebsiella pneumoniae isolates mirrors that of invasive isolates in Blantyre, Malawi	Reason for exclusion: Irrelevant
422	Li, 2022	Whole-Genome Sequencing for Resistance Level Prediction in Multidrug-Resistant Tuberculosis	Reason for exclusion: Irrelevant
423	Lucilaine, 2022	Evaluation of whole genome sequencing for diagnosis of drug resistant tuberculosis in patients of Sao Paulo State	Reason for exclusion: Irrelevant
424	Maitre, 2022	How a PCR Sequencing Strategy Can Bring New Data to Improve the Diagnosis of Ethionamide Resistance	Reason for exclusion: Irrelevant
425	Marini, 2022	AMR-meta: a k-mer and metafeature approach to classify antimicrobial resistance from high-throughput short-read metagenomics data	Reason for exclusion: Irrelevant
426	Mbelele, 2022	Whole genome sequencing-based drug resistance predictions of multidrug-resistant Mycobacterium tuberculosis isolates from Tanzania	Reason for exclusion: Irrelevant
427	Mellor, 2022	Contrasting long-term dynamics of antimicrobial resistance and virulence plasmids in Salmonella Typhimurium from animals	Reason for exclusion: Irrelevant
428	Merker, 2022	Transcontinental spread and evolution of Mycobacterium tuberculosis W148 European/Russian clade toward extensively drug resistant tuberculosis	Reason for exclusion: Irrelevant
429	Mills, 2022	Comparative Analysis of Bacillus cereus Group Isolates' Resistance Using Disk Diffusion and Broth Microdilution and the Correlation between Antimicrobial Resistance Phenotypes and Genotypes	Reason for exclusion: Irrelevant
430	Molina-Torres, 2022	Genetic Diversity of Mycobacterium tuberculosis Isolates From an Amerindian Population in Chiapas, México	Reason for exclusion: Irrelevant
431	Morey-León, 2022	Comparative genomics of drug-resistant strains of Mycobacterium tuberculosis in Ecuador	Reason for exclusion: Irrelevant
432	Mutayoba, 2022	Phylogenetic lineages of tuberculosis isolates and their association with patient demographics in Tanzania	Reason for exclusion: Irrelevant
433	Nunez-Garcia, 2022	Harmonisation of in-silico next-generation sequencing based methods for diagnostics and surveillance	Reason for exclusion: Irrelevant
434	Oshima, 2022	Disseminated tuberculosis with paradoxical reactions caused by a Mycobacterium tuberculosis strain belonging to the Indo-Oceanic lineage: An imported case in Japan	Reason for exclusion: Irrelevant
435	Pavlovikj, 2022	Systems-Based Approach for Optimization of Assembly-Free Bacterial MLST Mapping	Reason for exclusion: Irrelevant
436	Poulton, 2022	Mutations in rv0678 Confer Low-Level Resistance to Benzothiazinone DprE1 Inhibitors in Mycobacterium tuberculosis	Reason for exclusion: Irrelevant
437	Priyamvada, 2022	A comprehensive review on genomics, systems biology and structural biology approaches for combating antimicrobial resistance in ESKAPE pathogens: computational tools and recent advancements	Reason for exclusion: Irrelevant
438	Puyén, 2022	Evaluation of the broth microdilution plate methodology for susceptibility testing of Mycobacterium tuberculosis in Peru	Reason for exclusion: Irrelevant
439	Rachow, 2022	Diagnostic performance of the AID line probe assay in the detection of Mycobacterium tuberculosis and drug resistance in Romanian patients with presumed TB	Reason for exclusion: Irrelevant
440	Rial, 2022	Psychometric properties of CAST for early detection of problematic cannabis use in Spanish adolescents	Reason for exclusion: Irrelevant
441	Saeed, 2022	Bedaquiline resistant Mycobacterium tuberculosis clinical isolates with and without rv0678 mutations have similar growth patterns under varying BDQ drug pressure	Reason for exclusion: Irrelevant
442	Sarmento, 2022	Mycobacterium tuberculosis Genotypes and Drug Susceptibility Test Results from Timor-Leste: A Pilot Study	Reason for exclusion: Irrelevant
443	Shanmugam, 2022	Mycobacterium tuberculosis Lineages Associated with Mutations and Drug Resistance in Isolates from India	Reason for exclusion: Irrelevant
444	Shuaib, 2022	Origin and Global Expansion of Mycobacterium tuberculosis Complex Lineage 3	Reason for exclusion: Irrelevant
445	Silcocks, 2022	Rapid Acquisition and Transmission of Drug Resistance Amongst Beijing Lineage Mycobacterium tuberculosis in Vietnam	Reason for exclusion: Irrelevant
446	Singh, 2022	Bioinformatics tools used for whole-genome sequencing analysis of Neisseria gonorrhoeae: a literature review	Reason for exclusion: Irrelevant
447	Steinig, 2022	Phylodynamic signatures in the emergence of community-associated MRSA	Reason for exclusion: Irrelevant
448	Steinig, 2022	Phylodynamic Inference of Bacterial Outbreak Parameters Using Nanopore Sequencing	Reason for exclusion: Irrelevant
449	Stockdale, 2022	The potential of genomics for infectious disease forecasting	Reason for exclusion: Irrelevant
450	Taane, 2022	AI assisted genomic profiling for the personalisation of treatment and control of infections	Reason for exclusion: Irrelevant
451	Takawira, 2022	Faecal carriage of ESBL producing and colistin resistant Escherichia coli in avian species over a 2-year period (2017-2019) in Zimbabwe	Reason for exclusion: Irrelevant
452	van Heusden, 2022	The COMBAT-TB Workbench: Making Powerful Mycobacterium tuberculosis Bioinformatics Accessible	Reason for exclusion: Irrelevant
453	Wetzstein, 2022	Molecular Epidemiology of Mycobacterium abscessus Isolates Recovered from German Cystic Fibrosis Patients	Reason for exclusion: Irrelevant
454	Wyrsch, 2022	Urban Wildlife Crisis: Australian Silver Gull Is a Bystander Host to Widespread Clinical Antibiotic Resistance	Reason for exclusion: Irrelevant
455	Xu, 2022	Distribution and identification of Mycobacterium tuberculosis lineage in Kashgar prefecture	Reason for exclusion: Irrelevant
456	Yang, 2022	Enhancing predictions of antimicrobial resistance of pathogens by expanding the potential resistance gene repertoire using a pan-genome-based feature selection approach	Reason for exclusion: Irrelevant
457	Yordanova, 2022	Whole Genome Sequencing of Bulgarian Rifampicin Resistant Mycobacterium tuberculosis Strains	Reason for exclusion: Irrelevant
458	Zade, 2022	Whole-genome sequencing of presumptive MDR-TB isolates from a tertiary healthcare setting in Mumbai	Reason for exclusion: Irrelevant
459	Zhang, 2022	Knowledge structure and emerging trends in the application of deep learning in genetics research: A bibliometric analysis [2000–2021]	Reason for exclusion: Irrelevant
460	Zhang, 2022	Whole-genome sequencing for surveillance of fluoroquinolone resistance in rifampicin-susceptible tuberculosis in a rural district of Shanghai: A 10-year retrospective study	Reason for exclusion: Irrelevant
461	Zhang, 2022	Novel Mutations in Putative Nicotinic Acid Phosphoribosyltransferases of Mycobacterium tuberculosis and Their Effect on Protein Thermodynamic Properties	Reason for exclusion: Irrelevant
462	Zhao, 2022	Transmission and Drug Resistance Genotype of Multidrug-Resistant or Rifampicin-Resistant Mycobacterium tuberculosis in Chongqing, China	Reason for exclusion: Irrelevant
463	Abrudan, 2023	Novel multidrug-resistant sublineages of Staphylococcus aureus clonal complex 22 discovered in India	Reason for exclusion: Irrelevant
464	Anthony, 2023	Experiences from 4 Years of Organization of an External Quality Assessment for Mycobacterium tuberculosis Whole-Genome Sequencing in the European Union/European Economic Area	Reason for exclusion: Irrelevant
465	Baena, 2023	Large genomic deletions delineate Mycobacterium tuberculosis L4 sublineages in South American countries	Reason for exclusion: Irrelevant
466	Baker, 2023	Use of High-Resolution Geospatial and Genomic Data to Characterize Recent Tuberculosis Transmission, Botswana	Reason for exclusion: Irrelevant
467	Benremila, 2023	Comprehensive Drug Resistance Characterization of Pulmonary Tuberculosis in Algeria: Insights on Mycobacterium tuberculosis Strains by Whole-Genome Sequencing	Reason for exclusion: Irrelevant
468	Bianco, 2023	Evaluation of Everolimus Activity against Mycobacterium tuberculosis Using In Vitro Models of Infection	Reason for exclusion: Irrelevant
469	Billows, 2023	Feature weighted models to address lineage dependency in drug-resistance prediction from Mycobacterium tuberculosis genome sequences	Reason for exclusion: Irrelevant
470	Bloomfield, 2023	Genomic diversity and epidemiological significance of non-typhoidal Salmonella found in retail food collected in Norfolk, UK	Reason for exclusion: Irrelevant
471	Bowman-Derrick, 2023	Can non-typeable Haemophilus influenzae carriage surveillance data infer antimicrobial resistance associated with otitis media? Pediatr Invest	Reason for exclusion: Irrelevant
472	Cañada-García, 2023	Carbapenemase-Producing Klebsiella pneumoniae in COVID-19 Intensive Care Patients: Identification of IncL-VIM-1 Plasmid in Previously Non-Predominant Sequence Types	Reason for exclusion: Irrelevant
473	Carey, 2023	Global diversity and antimicrobial resistance of typhoid fever pathogens: Insights from a meta-analysis of 13,000 Salmonella Typhi genomes	Reason for exclusion: Irrelevant
474	Chaiyachat, 2023	Metabolomic analysis of Mycobacterium tuberculosis reveals metabolic profiles for identification of drug-resistant tuberculosis	Reason for exclusion: Irrelevant
475	Chen, 2023	Whole-Genome Sequencing Exhibits Better Diagnostic Performance than Variable-Number Tandem Repeats for Identifying Mixed Infections of Mycobacterium tuberculosis	Reason for exclusion: Irrelevant
476	Comas, 2023	Genomic approaches to tuberculosis management and control	Reason for exclusion: Irrelevant
477	Comín, 2023	Rapid Identification of Lineage and Drug Resistance in Clinical Samples of Mycobacterium tuberculosis	Reason for exclusion: Irrelevant
478	Conceição, 2023	Genomic Diversity of the Rarely Observed Genotype of the Mycobacterium tuberculosis Central Asian (CAS) Lineage 3 from North Brazil	Reason for exclusion: Irrelevant
479	Couvin, 2023	simpiTB – a pipeline designed to extract meaningful information from whole genome sequencing data of Mycobacterium tuberculosis complex, allows to combine genomic, phylogenetic and clustering analyses in existing SITVIT databases	Reason for exclusion: Irrelevant
480	Davies, 2023	Discordance between different bioinformatic methods for identifying resistance genes from short-read genomic data, with a focus on Escherichia coli	Reason for exclusion: Irrelevant
481	Delgado-Blas, 2023	Global scenario of the RmtE pan-aminoglycoside-resistance mechanism: emergence of the rmtE4 gene in South America associated with a hospital-related IncL plasmid	Reason for exclusion: Irrelevant
482	Deng, 2023	A newly improved method of primary cell culture: Tissue block with continuous adhesion subculture in skin fibroblast	Reason for exclusion: Irrelevant
483	Di Marco, 2023	Advantages of long- and short-reads sequencing for the hybrid investigation of the Mycobacterium tuberculosis genome	Reason for exclusion: Irrelevant
484	Dreyer, 2023	Analyse von Mycobacterium-tuberculosis-Gesamtgenomdaten: Schritt für Schritt zum Resistenzprofil	Reason for exclusion: Irrelevant
485	El Mammery, 2023	An increase in erythromycin resistance in methicillin-susceptible Staphylococcus aureus from blood correlates with the use of macrolide/lincosamide/streptogramin antibiotics. EARS-Net Spain (2004–2020)	Reason for exclusion: Irrelevant
486	Fauzia, 2023	Mutations Related to Antibiotics Resistance in Helicobacter pylori Clinical Isolates from Bangladesh	Reason for exclusion: Irrelevant
487	Foster-Nyarko, 2023	Nanopore-only assemblies for genomic surveillance of the global priority drug-resistant pathogen, Klebsiella pneumoniae	Reason for exclusion: Irrelevant
488	Girgis, 2023	Drug resistance and vaccine target surveillance of Plasmodium falciparum using nanopore sequencing in Ghana	Reason for exclusion: Irrelevant
489	Hamilton, 2023	The clinical, genomic, and microbiological profile of invasive multi-drug resistant Escherichia coli in a major teaching hospital in the United Kingdom	Reason for exclusion: Irrelevant
490	Heupink, 2023	The MAGMA pipeline for comprehensive genomic analyses of clinical Mycobacterium tuberculosis samples	Reason for exclusion: Irrelevant
491	Higgs, 2023	Comparison of contemporary invasive and non-invasive Streptococcus pneumoniae isolates reveals new insights into circulating anti-microbial resistance determinants	Reason for exclusion: Irrelevant
492	Hyun, 2023	Global pathogenomic analysis identifies known and candidate genetic antimicrobial resistance determinants in twelve species	Reason for exclusion: Irrelevant
493	Islam, 2023	Whole genome sequencing-based identification of human tuberculosis caused by animal-lineage Mycobacterium orygis	Reason for exclusion: Irrelevant
494	Iwamoto, 2023	Transmission dynamics variability of lineage 2 Mycobacterium tuberculosis strains in Kobe, Japan, determined using population-based whole-genome sequencing analysis	Reason for exclusion: Irrelevant
495	Jiang, 2023	The Evolution and Transmission Dynamics of Multidrug-Resistant Tuberculosis in an Isolated High-Plateau Population of Tibet, China	Reason for exclusion: Irrelevant
496	Katuwal, 2023	Application of hAMRonization Tool in Investigating Anti-microbial Resistance Genes to Generate Harmonized Reports	Reason for exclusion: Irrelevant
497	Kim, 2023	pncA Large Deletion is the Characteristic of Pyrazinamide-Resistant Mycobacterium tuberculosis belonging to the East Asian Lineage	Reason for exclusion: Irrelevant
498	Kime, 2023	Resistance to antibacterial antifolates in multidrug-resistant Staphylococcus aureus: prevalence estimates and genetic basis	Reason for exclusion: Irrelevant
499	Komine, 2023	Non-tuberculous mycobacterial disease associated with Mycobacterium montefiorense in salamanders	Reason for exclusion: Irrelevant
500	Laamarti, 2023	Afro-TB dataset as a large scale genomic data of Mycobacterium tuberuclosis in Africa	Reason for exclusion: Irrelevant
501	LaFleur, 2023	Tuberculosis in Lemurs and a Fossa at National Zoo, Madagascar, 2022	Reason for exclusion: Irrelevant
502	Lefèvre, 2023	Rapid emergence of extensively drug-resistant Shigella sonnei in France	Reason for exclusion: Irrelevant
503	Lempens, 2023	Borderline rpoB mutations transmit at the same rate as common rpoB mutations in a tuberculosis cohort in Bangladesh	Reason for exclusion: Irrelevant
504	Lewis, 2023	Genomic analysis of extended-spectrum beta-lactamase (ESBL) producing Escherichia coli colonising adults in Blantyre, Malawi reveals previously undescribed diversity	Reason for exclusion: Irrelevant
505	Li, 2023	Genotypic and spatial analysis of transmission dynamics of tuberculosis in Shanghai, China: a 10-year prospective population-based surveillance study	Reason for exclusion: Irrelevant
506	Li, 2023	Comparison of Xpert MTB/RIF Ultra with Xpert MTB/RIF for the detection of Mycobacterium tuberculosis and rifampicin resistance in a primary-level clinic in rural China	Reason for exclusion: Irrelevant
507	Lin, 2023	Transmission of Mycobacterium tuberculosis in schools: a molecular epidemiological study using whole-genome sequencing in Guangzhou, China	Reason for exclusion: Irrelevant
508	Löwbeer, 2023	Genomic characterization of beta-haemolytic streptococci isolated from prosthetic joint infections	Reason for exclusion: Irrelevant
509	Lundeberg, 2023	In vitro activity of new combinations of β-lactam and β-lactamase inhibitors against the Mycobacterium tuberculosis complex	Reason for exclusion: Irrelevant
510	Macedo, 2023	Molecular Capture of Mycobacterium tuberculosis Genomes Directly from Clinical Samples: A Potential Backup Approach for Epidemiological and Drug Susceptibility Inferences	Reason for exclusion: Irrelevant
511	Maladan, 2023	Structural dynamics insights into the M306L, M306V, and D1024N mutations in Mycobacterium tuberculosis inducing resistance to ethambutol	Reason for exclusion: Irrelevant
512	Martínez, 2023	What are the missing pieces needed to stop antibiotic resistance? Microbial Biotechnology	Reason for exclusion: Irrelevant
513	Mason, 2023	The evolution and international spread of extensively drug resistant Shigella sonnei	Reason for exclusion: Irrelevant
514	Meaza, 2023	Genomic transmission clusters and circulating lineages of Mycobacterium tuberculosis among refugees residing in refugee camps in Ethiopia	Reason for exclusion: Irrelevant
515	Mejía-Ponce, 2023	Genomic epidemiology analysis of drug-resistant Mycobacterium tuberculosis distributed in Mexico	Reason for exclusion: Irrelevant
516	Mekonnen, 2023	Mycobacterium tuberculosis Sub-Lineage 4.2.2/SIT149 as Dominant Drug-Resistant Clade in Northwest Ethiopia 2020-2022: In-silico Whole-Genome Sequence Analysis	Reason for exclusion: Irrelevant
517	Mekonnen, 2023	Comparative whole-genome sequence analysis of Mycobacterium tuberculosis isolated from pulmonary tuberculosis and tuberculous lymphadenitis patients in Northwest Ethiopia	Reason for exclusion: Irrelevant
518	Modongo, 2023	Tuberculosis Variant with Rifampin Resistance Undetectable by Xpert MTB/RIF, Botswana	Reason for exclusion: Irrelevant
519	Mossop, 2023	Characterisation of key genotypic and phenotypic traits of clinical cystic fibrosis Staphylococcus aureus isolates	Reason for exclusion: Irrelevant
520	Muhammad, 2023	Novel Mutations in MPT64 Secretory Protein of Mycobacterium tuberculosis Complex	Reason for exclusion: Irrelevant
521	Napier, 2023	Comparison of in silico predicted Mycobacterium tuberculosis spoligotypes and lineages from whole genome sequencing data	Reason for exclusion: Irrelevant
522	Negrete-Paz, 2023	Pangenome Reconstruction of Mycobacterium tuberculosis as a Guide to Reveal Genomic Features Associated with Strain Clinical Phenotype	Reason for exclusion: Irrelevant
523	Nguyen, 2023	Predicting variable gene content in Escherichia coli using conserved genes	Reason for exclusion: Irrelevant
524	Pagnossin, 2023	Streptococcus canis genomic epidemiology reveals the potential for zoonotic transfer	Reason for exclusion: Irrelevant
525	Pan, 2023	TransFlow: a Snakemake workflow for transmission analysis of Mycobacterium tuberculosis whole-genome sequencing data	Reason for exclusion: Irrelevant
526	Pereira, 2023	Genomic epidemiology sheds light on the emergence and spread of Mycobacterium bovis Eu2 Clonal Complex in Portugal	Reason for exclusion: Irrelevant
527	Pérez-Llanos, 2023	Transmission Dynamics of a Mycobacterium tuberculosis Complex Outbreak in an Indigenous Population in the Colombian Amazon Region	Reason for exclusion: Irrelevant
528	Persson Waller, 2023	Genotypic characterization of Staphylococcus chromogenes and Staphylococcus simulans from Swedish cases of bovine subclinical mastitis	Reason for exclusion: Irrelevant
529	Rahmani, 2023	Molecular characterization of the whole genome in clinical multidrug-resistant strains of Klebsiella pneumoniae	Reason for exclusion: Irrelevant
530	Rajbhandari, 2023	Phylogenomic analysis supports Mycobacterium tuberculosis transmission between humans and elephants	Reason for exclusion: Irrelevant
531	Razzak, 2023	A Versatile Tool for Precise Variant Calling in Mycobacterium tuberculosis Genetic Polymorphisms	Reason for exclusion: Irrelevant
532	Renau-Mínguez, 2023	Genomic analysis of Mycobacterium brumae sustains its nonpathogenic and immunogenic phenotype	Reason for exclusion: Irrelevant
533	Rubinstein, 2023	Prolonged survival of a patient with active MDR-TB HIV co-morbidity: insights from a Mycobacterium tuberculosis strain with a unique genomic deletion	Reason for exclusion: Irrelevant
534	Rutanga, 2023	Salmonella Typhi whole genome sequencing in Rwanda shows a diverse historical population with recent introduction of haplotype H58	Reason for exclusion: Irrelevant
535	Schlanderer, 2023	Two-stage tuberculosis diagnostics: combining centrifugal microfluidics to detect TB infection and Inh and Rif resistance at the point of care with subsequent antibiotic resistance profiling by targeted NGS	Reason for exclusion: Irrelevant
536	Shankaregowda, 2023	Whole-Genome Sequencing of Mycobacterium tuberculosis Isolates from Diabetic and Non-Diabetic Patients with Pulmonary Tuberculosis	Reason for exclusion: Irrelevant
537	Shibabaw, 2023	Molecular epidemiology and transmission dynamics of multi-drug resistant tuberculosis strains using whole genome sequencing in the Amhara region, Ethiopia	Reason for exclusion: Irrelevant
538	Silcocks, 2023	Evolution and transmission of antibiotic resistance is driven by Beijing lineage Mycobacterium tuberculosis in Vietnam	Reason for exclusion: Irrelevant
539	Sonnenkalb, 2023	Bedaquiline and clofazimine resistance in Mycobacterium tuberculosis: an in-vitro and in-silico data analysis	Reason for exclusion: Irrelevant
540	Taane, 2023	Infection-AID: AI assisted genomic profiling to inform the Diagnosis, personalised treatment and control of infections	Reason for exclusion: Irrelevant
541	Tang, 2023	Multiple CD59 Polymorphisms in Chinese Patients with Mycobacterium tuberculosis Infection	Reason for exclusion: Irrelevant
542	Tao, 2023	Environment pollutants exposure affects the endogenous activation of within-host Mycobacterium tuberculosis	Reason for exclusion: Irrelevant
543	Terentieva, 2023	First Insight into Diversity of Minisatellite Loci in Mycobacterium bovis/M. caprae in Bulgaria	Reason for exclusion: Irrelevant
544	Truden, 2023	Drug-Resistant Tuberculosis on the Balkan Peninsula: Determination of Drug Resistance Mechanisms with Xpert MTB/XDR and Whole-Genome Sequencing Analysis	Reason for exclusion: Irrelevant
545	van den Beld, 2023	Whole genome sequencing of Shigella for surveillance purposes shows (inter)national relatedness and multidrug resistance in isolates from men who have sex with men	Reason for exclusion: Irrelevant
546	Vargas, 2023	Phase variation as a major mechanism of adaptation in Mycobacterium tuberculosis complex	Reason for exclusion: Irrelevant
547	Wang, 2023	Mixed infections in genotypic drug-resistant Mycobacterium tuberculosis	Reason for exclusion: Irrelevant
548	Yenew, 2023	A smooth tubercle bacillus from Ethiopia phylogenetically close to the Mycobacterium tuberculosis complex	Reason for exclusion: Irrelevant
549	Zhang, 2023	Genomic markers of drug resistance in Mycobacterium tuberculosis populations with minority variants	Reason for exclusion: Irrelevant
550	Zhang, 2023	Exploring programmatic indicators of tuberculosis control that incorporate routine Mycobacterium tuberculosis sequencing in low incidence settings: a comprehensive (2017–2021) patient cohort analysis	Reason for exclusion: Irrelevant
551	Zhuang, 2023	Characteristics analysis of 157 cases of central airway stenosis due to tracheobronchial tuberculosis: A descriptive study	Reason for exclusion: Irrelevant
552	Zwyer, 2023	Back-to-Africa introductions of Mycobacterium tuberculosis as the main cause of tuberculosis in Dar es Salaam, Tanzania	Reason for exclusion: Irrelevant
553	Andrianov, 2024	Identification of Mutation Combinations in Genome-Wide Association Studies: Application for Mycobacterium tuberculosis	Reason for exclusion: Irrelevant
554	Bahk, 2024	Pan-lineage Mycobacterium tuberculosis reference genome for enhanced molecular diagnosis	Reason for exclusion: Irrelevant
555	Barilar, 2024	Quantitative measurement of antibiotic resistance in Mycobacterium tuberculosis reveals genetic determinants of resistance and susceptibility in a target gene approach	Reason for exclusion: Irrelevant
556	Barilar, 2024	Emergence of bedaquiline-resistant tuberculosis and of multidrug-resistant and extensively drug-resistant Mycobacterium tuberculosis strains with rpoB Ile491Phe mutation not detected by Xpert MTB/RIF in Mozambique: a retrospective observational study	Reason for exclusion: Irrelevant
557	Bermúdez-Hernández, 2024	Mutational Dynamics Related to Antibiotic Resistance in M. tuberculosis Isolates from Serial Samples of Patients with Tuberculosis and Type 2 Diabetes Mellitus	Reason for exclusion: Irrelevant
558	Bhalla, 2024	Pangenome-wide association study reveals the selective absence of CRISPR genes (Rv2816c-19c) in drug-resistant Mycobacterium tuberculosis	Reason for exclusion: Irrelevant
559	Biffignandi, 2024	Optimising machine learning prediction of minimum inhibitory concentrations in Klebsiella pneumoniae	Reason for exclusion: Irrelevant
560	Blankson, 2024	Molecular determinants of multidrug-resistant tuberculosis in Sierra Leone	Reason for exclusion: Irrelevant
561	Brown, 2024	Genotype–Phenotype Characterization of Serial Mycobacterium tuberculosis Isolates in Bedaquiline-Resistant Tuberculosis	Reason for exclusion: Irrelevant
562	Buenestado-Serrano, 2024	Bridging the gap between molecular and genomic epidemiology in tuberculosis: inferring MIRU-VNTR patterns from genomic data	Reason for exclusion: Irrelevant
563	Cannas, 2024	Implementation of Whole Genome Sequencing of Tuberculosis Isolates in a Referral Center in Rome: Six Years’ Experience in Characterizing Drug-Resistant TB and Disease Transmission	Reason for exclusion: Irrelevant
564	Centner, 2024	Reflex Xpert MTB/XDR Testing of Residual Rifampicin-Resistant Specimens: A Clinical Laboratory-Based Diagnostic Accuracy and Feasibility Study in South Africa	Reason for exclusion: Irrelevant
565	Chandrasekaran, 2024	A HYBRID MODEL FOR CLASSIFICATION OF TUBERCULOSIS CHEST X-RAYS IMAGES	Reason for exclusion: Irrelevant
566	Che, 2024	Surveillance of fluoroquinolones resistance in rifampicin-susceptible tuberculosis in eastern China with whole-genome sequencing-based approach	Reason for exclusion: Irrelevant
567	Chekesa, 2024	Whole-genome sequencing-based genetic diversity, transmission dynamics, and drug-resistant mutations in Mycobacterium tuberculosis isolated from extrapulmonary tuberculosis patients in western Ethiopia	Reason for exclusion: Irrelevant
568	Chekesa, 2024	Pangenome and genomic signatures linked to the dominance of the lineage-4 of Mycobacterium tuberculosis isolated from extrapulmonary tuberculosis patients in western Ethiopia	Reason for exclusion: Irrelevant
569	Chin, 2024	First whole genome sequencing data of a Mycobacterium tuberculosis STB-T1A strain isolated from a spinal tuberculosis patient in Sabah, Malaysia	Reason for exclusion: Irrelevant
570	Danchuk, 2024	Challenging the gold standard: The limitations of molecular assays for detection of Mycobacterium tuberculosis heteroresistance	Reason for exclusion: Irrelevant
571	de Neeling, 2024	Characteristic SNPs defining the major multidrug-resistant Mycobacterium tuberculosis clusters identified by EuSeqMyTB to support routine surveillance, EU/EEA, 2017 to 2019	Reason for exclusion: Irrelevant
572	Dillon, 2024	Accessory genes define species-specific routes to antibiotic resistance	Reason for exclusion: Irrelevant
573	Dippenaar, 2024	Exploring the potential of Oxford Nanopore Technologies sequencing for Mycobacterium tuberculosis sequencing: An assessment of R10 flowcells and V14 chemistry	Reason for exclusion: Irrelevant
574	Dippenaar, 2024	Droplet based whole genome amplification for sequencing minute amounts of purified Mycobacterium tuberculosis DNA	Reason for exclusion: Irrelevant
575	Diricks, 2024	Revisiting mutational resistance to ampicillin and cefotaxime in Haemophilus influenzae	Reason for exclusion: Irrelevant
576	Dixit, 2024	Estimation of country-specific tuberculosis resistance antibiograms using pathogen genomics and machine learning	Reason for exclusion: Irrelevant
577	Dohál, 2024	High rate of macrolide resistance and closely genetically related Mycobacterium abscessus complex strains identifiedamong both cystic fibrosisand non-cystic fibrosispatients within two countries	Reason for exclusion: Irrelevant
578	Elton, 2024	A pragmatic pipeline for drug resistance identification in Mycobacterium tuberculosis using whole genome sequencing	Reason for exclusion: Irrelevant
579	Espadinha, 2024	Validation and implementation of whole-genome sequencing-based analytical methods for molecular surveillance and relatedness analysis of Mycobacterium tuberculosis complex isolates at a national reference laboratory	Reason for exclusion: Irrelevant
580	Esteves, 2024	Genetic Characterization and Population Structure of Drug-Resistant Mycobacterium tuberculosis Isolated from Brazilian Patients Using Whole-Genome Sequencing	Reason for exclusion: Irrelevant
581	Fan, 2024	Inferring Mycobacterium Tuberculosis Drug Resistance and Transmission using Whole-genome Sequencing in a High TB-burden Setting in China	Reason for exclusion: Irrelevant
582	Fuchs, 2024	Multidisciplinary Effort Leading to Effective Tuberculosis Community Outbreak Containment in Israel	Reason for exclusion: Irrelevant
583	García-Marín, 2024	Role of the first WHO mutation catalogue in the diagnosis of antibiotic resistance in Mycobacterium tuberculosis in the Valencia Region, Spain: a retrospective genomic analysis	Reason for exclusion: Irrelevant
584	Greif, 2024	Mycobacterium tuberculosis evolution from monoresistance to pre-extensive drug resistance during a prolonged household outbreak	Reason for exclusion: Irrelevant
585	Harrison, 2024	An imputed ancestral reference genome for the Mycobacterium tuberculosis complex better captures structural genomic diversity for reference-based alignment workflows	Reason for exclusion: Irrelevant
586	Heinz, 2024	Longitudinal analysis within one hospital in sub-Saharan Africa over 20 years reveals repeated replacements of dominant clones of Klebsiella pneumoniae and stresses the importance to include temporal patterns for vaccine design considerations	Reason for exclusion: Irrelevant
587	Hlanze, 2024	Universal Lineage-Independent Markers of Multidrug Resistance in Mycobacterium tuberculosis	Reason for exclusion: Irrelevant
588	Hu, 2024	Assessing computational predictions of antimicrobial resistance phenotypes from microbial genomes	Reason for exclusion: Irrelevant
589	Huang, 2024	Emerging insight of whole genome sequencing coupled with protein structure prediction into the pyrazinamide-resistance signature of Mycobacterium tuberculosis	Reason for exclusion: Irrelevant
590	Hurtado, 2024	Specific Mycobacterium tuberculosis Strain Circulating in Prison Revealed by Cost-Effective Amplicon Sequencing	Reason for exclusion: Irrelevant
591	Ingle, 2024	Typhi Mykrobe: fast and accurate lineage identification and antimicrobial resistance genotyping directly from sequence reads for the typhoid fever agent Salmonella Typhi	Reason for exclusion: Irrelevant
592	Ishaya, 2024	Problematizing socially sustainable global supply chains: Theoretical insights, contextual challenges, and the issue of modern slavery	Reason for exclusion: Irrelevant
593	Islam, 2024	Draft genome sequences of clinical Mycobacterium canettii strains in Canada	Reason for exclusion: Irrelevant
594	Jeyaraman, 2024	Next Generation Sequencing in orthopaedic infections – Where is the road headed? Journal of Clinical Orthopaedics and Trauma	Reason for exclusion: Irrelevant
595	Khoulane, 2024	First Insight into the Whole Genome Sequencing Whole Variations in Mycobacterium bovis from Cattle in Morocco	Reason for exclusion: Irrelevant
596	Kim, 2024	GenoMycAnalyzer: a web-based tool for species and drug resistance prediction for Mycobacterium genomes	Reason for exclusion: Irrelevant
597	Larsson, 2024	Whole-genome sequencing drug susceptibility testing is associated with positive MDR-TB treatment response	Reason for exclusion: Irrelevant
598	Legese, 2024	Whole genome analysis of Pantoea species identified from sepsis patients in selected Ethiopian referral hospitals: emerging pathogens	Reason for exclusion: Irrelevant
599	Madden, 2024	Keeping up with the pathogens: improved antimicrobial resistance detection and prediction from Pseudomonas aeruginosa genomes	Reason for exclusion: Irrelevant
600	Mattock, 2024	A One Health Perspective on Salmonella enterica Serovar Infantis, an Emerging Human Multidrug-Resistant Pathogen	Reason for exclusion: Irrelevant
601	Mishra, 2024	Advanced Tuberculosis Detection System for Preserving Public Health	Reason for exclusion: Irrelevant
602	Mistry, 2024	Tuberculosis research: Quo vadis	Reason for exclusion: Irrelevant
603	Mokrousov, 2024	What Mice Can Teach Us about How to Stop Drug-Resistant Tuberculosis: Correct Chemotherapy Regimen and Patient Compliance are the Key	Reason for exclusion: Irrelevant
604	Nesse, 2024	Antimicrobial Resistance in the Terrestrial Environment of Agricultural Landscapes in Norway	Reason for exclusion: Irrelevant
605	Palande, 2024	Proteomic Analysis of the Mycobacterium tuberculosis Outer Membrane for Potential Implications in Uptake of Small Molecules	Reason for exclusion: Irrelevant
606	Pang, 2024	A study on factors influencing delayed sputum conversion in newly diagnosed pulmonary tuberculosis based on bacteriology and genomics	Reason for exclusion: Irrelevant
607	Pereira, 2024	Population structure and history of Mycobacterium bovis European 3 clonal complex reveal transmission across ecological corridors of unrecognized importance in Portugal	Reason for exclusion: Irrelevant
608	Pereira, 2024	First time whole genome sequencing of Mycobacterium bovis from the environment supports transmission at the animal-environment interface	Reason for exclusion: Irrelevant
609	Pérez-Martínez, 2024	SNPs in genes related to the repair of damage to DNA in clinical isolates of M. tuberculosis: A transversal and longitudinal approach	Reason for exclusion: Irrelevant
610	Porez, 2024	Acute abdominal aortic occlusion associated with transient paraplegia	Reason for exclusion: Irrelevant
611	Qadir, 2024	Unveiling the complexity of rifampicin drug susceptibility testing in Mycobacterium tuberculosis: comparative analysis with next-generation sequencing	Reason for exclusion: Irrelevant
612	Reitnauer, 2024	Influence of Bridging Stent Graft Implantation into the Renal Artery during Complex Endovascular Aortic Procedures on the Renal Resistance Index	Reason for exclusion: Irrelevant
613	Routray, 2024	Web-Based Tools Validation for Antimicrobial Resistance Prediction: An Empirical Comparative Analysis	Reason for exclusion: Irrelevant
614	Sánchez-Busó, 2024	pyngoST: fast, simultaneous and accurate multiple sequence typing of Neisseria gonorrhoeae genome collections	Reason for exclusion: Irrelevant
615	Scaltriti, 2024	Inside Mycobacterium bovis SB0120 spoligotype circulating in Italy: analysis of the most frequent genotypes by whole genome sequencing	Reason for exclusion: Irrelevant
616	Serajian, 2024	Scalable de novo classification of antibiotic resistance of Mycobacterium tuberculosis	Reason for exclusion: Irrelevant
617	Shabani, 2024	Pharmacogenetic Study of Drugs Affecting Mycobacterium tuberculosis	Reason for exclusion: Irrelevant
618	Shah, 2024	Effect of a phthalate derivative purified from Bacillus zhangzhouensis SK4 on quorum sensing regulated virulence factors of Pseudomonas aeruginosa	Reason for exclusion: Irrelevant
619	Singh, 2024	Utilizing whole genome sequencing to delineate relapse and reinfection tuberculosis on the Canadian prairies	Reason for exclusion: Irrelevant
620	Soliman, 2024	Drug resistance and genomic variations among Mycobacterium tuberculosis isolates from The Nile Delta, Egypt	Reason for exclusion: Irrelevant
621	Soliman, 2024	Identification of non-tuberculous Mycobacteria clinical isolates to species level using four different advanced diagnostic technologies	Reason for exclusion: Irrelevant
622	Spreitzenbarth, 2024	Artificial intelligence and machine learning in purchasing and supply management: A mixed-methods review of the state-of-the-art in literature and practice	Reason for exclusion: Irrelevant
623	Sufian, 2024	AI-Driven Thoracic X-ray Diagnostics: Transformative Transfer Learning for Clinical Validation in Pulmonary Radiography	Reason for exclusion: Irrelevant
624	Svensson, 2024	Dual-centre evaluation of the FluoroType MTBDR version 2 assay for detection of Mycobacterium tuberculosis complex and resistance-conferring mutations in pulmonary and extrapulmonary samples from Denmark, Germany and Sierra Leone	Reason for exclusion: Irrelevant
625	Tagami, 2024	Whole-Genome Sequencing Predicting Phenotypic Antitubercular Drug Resistance: Meta-analysis	Reason for exclusion: Irrelevant
626	Tamrakar, 2024	Strengthening the Diagnosis of Drug-Resistant Tuberculosis Using NGS-Based Approaches and Bioinformatics Pipelines for Data Analysis in India	Reason for exclusion: Irrelevant
627	Tang, 2024	High-throughput nanopore targeted sequencing for efficient drug resistance assay of Mycobacterium tuberculosis	Reason for exclusion: Irrelevant
628	Thomas Iv, 2024	Emergence and evolution of mosaic penA-60 and penA-237 alleles in a Neisseria gonorrhoeae core genogroup that was historically susceptible to extended spectrum cephalosporins	Reason for exclusion: Irrelevant
629	Tran, 2024	Combining machine learning with high-content imaging to infer ciprofloxacin susceptibility in isolates of Salmonella Typhimurium	Reason for exclusion: Irrelevant
630	Trisakul, 2024	Comparisons of genome assembly tools for characterization of Mycobacterium tuberculosis genomes using hybrid sequencing technologies	Reason for exclusion: Irrelevant
631	Trung, 2024	Prevalence, antimicrobial resistance and genomic comparison of non-typhoidal salmonella isolated from pig farms with different levels of intensification in Yangon Region, Myanmar	Reason for exclusion: Irrelevant
632	Tzfadia, 2024	Single nucleotide variation catalog from clinical isolates mapped on tertiary and quaternary structures of ESX-1-related proteins reveals critical regions as putative Mtb therapeutic targets	Reason for exclusion: Irrelevant
633	Utpatel, 2024	Prison as a driver of recent transmissions of multidrug-resistant tuberculosis in Callao, Peru: a cross-sectional study	Reason for exclusion: Irrelevant
634	Vasanthaiah, 2024	Culture-Free Whole Genome Sequencing of Mycobacterium tuberculosis Using Ligand-Mediated Bead Enrichment Method	Reason for exclusion: Irrelevant
635	Vieira, 2024	Rapid expansion and international spread of M1UK in the post-pandemic UK upsurge of Streptococcus pyogenes	Reason for exclusion: Irrelevant
636	Walsh, 2024	Molecular Epidemiology of Isoniazid-resistant M tuberculosis in Port-au-Prince, Haiti	Reason for exclusion: Irrelevant
637	Wang, 2024	TB-DROP: deep learning-based drug resistance prediction of Mycobacterium tuberculosis utilizing whole genome mutations	Reason for exclusion: Irrelevant
638	Wetzstein, 2024	Genomic diversity and clinical relevance of Mycobacterium simiae	Reason for exclusion: Irrelevant
639	Wetzstein, 2024	Clinical and genomic features of Mycobacterium avium complex: a multi-national European study	Reason for exclusion: Irrelevant
640	Windels, 2024	HIV co-infection is associated with reduced Mycobacterium tuberculosis transmissibility in sub-Saharan Africa	Reason for exclusion: Irrelevant
641	Xu, 2024	Trends of Drug-Resistant Tuberculosis in an Urban and a Rural Area in China: A 10-Year Population-Based Molecular Epidemiological Study	Reason for exclusion: Irrelevant
642	Yin, 2024	Genomic and Spatial Analysis on the Recent Transmission of Mycobacterium tuberculosis in Eastern China: A 10-Year Retrospective Population-Based Study	Reason for exclusion: Irrelevant
643	Zamudio, 2024	Global transmission of extended-spectrum cephalosporin resistance in Escherichia coli driven by epidemic plasmids	Reason for exclusion: Irrelevant
644	Zhang, 2024	Genomic characteristics of prospectively sequenced Mycobacterium tuberculosis from respiratory and non-respiratory sources	Reason for exclusion: Irrelevant
645	Zhao, 2024	Drug-Resistant Characteristics, Genetic Diversity, and Transmission Dynamics of Multidrug-Resistant Mycobacterium tuberculosis in Jiangxi, China	Reason for exclusion: Irrelevant
646	Coscolla, 2014	Consequences of genomic diversity in mycobacterium tuberculosis	Reason for exclusion: Review
647	Lee, 2015	The implications of whole-genome sequencing in the control of tuberculosis	Reason for exclusion: Review
648	Takiff, 2015	Clinical value of whole-genome sequencing of Mycobacterium tuberculosis	Reason for exclusion: Review
649	Engström, 2016	Fighting an old disease with modern tools: Characteristics and molecular detection methods of drug-resistant Mycobacterium tuberculosis	Reason for exclusion: Review
650	Faksri, 2016	Bioinformatics tools and databases for whole genome sequence analysis of Mycobacterium tuberculosis	Reason for exclusion: Review
651	Swaminathan, 2016	Recent developments in genomics, bioinformatics and drug discovery to combat emerging drug-resistant tuberculosis	Reason for exclusion: Review
652	Witney, 2016	Clinical use of whole genome sequencing for Mycobacterium tuberculosis	Reason for exclusion: Review
653	Dheda, 2017	The epidemiology, pathogenesis, transmission, diagnosis, and management of multidrug-resistant, extensively drug-resistant, and incurable tuberculosis	Reason for exclusion: Review
654	Dunne, 2017	Microbial genomics and antimicrobial susceptibility testing	Reason for exclusion: Review
655	Ellington, 2017	The role of whole genome sequencing in antimicrobial susceptibility testing of bacteria: report from the EUCAST Subcommittee	Reason for exclusion: Review
656	Lee, 2017	Real-time sequencing of Mycobacterium tuberculosis: Are we there yet?	Reason for exclusion: Review
657	McNerney, 2017	Removing the bottleneck in whole genome sequencing of Mycobacterium tuberculosis for rapid drug resistance analysis: a call to action	Reason for exclusion: Review
658	Papaventsis, 2017	Whole genome sequencing of Mycobacterium tuberculosis for detection of drug resistance: a systematic review	Reason for exclusion: Review
659	Satta, 2017	Mycobacterium tuberculosis and whole genome sequencing: a practical guide and online tools available for the clinical microbiologist	Reason for exclusion: Review
660	Tagini, 2017	Bacterial genome sequencing in clinical microbiology: a pathogen-oriented review	Reason for exclusion: Review
661	Walker, 2017	Whole genome sequencing for M/XDR tuberculosis surveillance and for resistance testing	Reason for exclusion: Review
662	Bah, 2018	Highlights on the Application of Genomics and Bioinformatics in the Fight Against Infectious Diseases: Challenges and Opportunities in Africa	Reason for exclusion: Review
663	Balloux, 2018	From Theory to Practice: Translating Whole-Genome Sequencing (WGS) into the Clinic	Reason for exclusion: Review
664	Choi, 2018	Genomic epidemiology for microbial evolutionary studies and the use of Oxford Nanopore sequencing technology	Reason for exclusion: Review
665	Klemm, 2018	Emergence of dominant multidrug-resistant bacterial clades: Lessons from history and whole-genome sequencing	Reason for exclusion: Review
666	Koch, 2018	Drug-resistant tuberculosis: challenges and opportunities for diagnosis and treatment	Reason for exclusion: Review
667	McNerney, 2018	Use of whole genome sequencing in surveillance of drug resistant tuberculosis	Reason for exclusion: Review
668	Pavlenko, 2018	Alarming levels of multidrug-resistant tuberculosis in Ukraine: Results from the first national survey	Reason for exclusion: Review
669	Satta, 2018	Mycobacterium tuberculosis and whole-genome sequencing: how close are we to unleashing its full potential?	Reason for exclusion: Review
670	Schleusener, 2018	Whole genome sequencing of tuberculosis: Application for molecular epidemiology and diagnostics	Reason for exclusion: Review
671	Boolchandani, 2019	Sequencing-based methods and resources to study antimicrobial resistance	Reason for exclusion: Review
672	Cohen, 2019	Deciphering drug resistance in Mycobacterium tuberculosis using whole-genome sequencing: Progress, promise, and challenges	Reason for exclusion: Review
673	Collineau, 2019	Integrating whole-genome sequencing data into quantitative risk assessment of foodborne antimicrobial resistance: A review of opportunities and challenges	Reason for exclusion: Review
674	Ley, 2019	Deciphering Within-Host Microevolution of Mycobacterium tuberculosis through Whole-Genome Sequencing: The phenotypic impact and way forward	Reason for exclusion: Review
675	Meehan, 2019	Whole genome sequencing of Mycobacterium tuberculosis: current standards and open issues	Reason for exclusion: Review
676	Moreno-Molina, 2019	The Future of TB Resistance Diagnosis: The Essentials on Whole Genome Sequencing and Rapid Testing Methods	Reason for exclusion: Review
677	Tornheim, 2019	Building the Framework for Standardized Clinical Laboratory Reporting of Next-generation Sequencing Data for Resistance-associated Mutations in Mycobacterium tuberculosis Complex	Reason for exclusion: Review
678	Acharya, 2020	Advances in diagnosis of Tuberculosis: an update into molecular diagnosis of Mycobacterium tuberculosis	Reason for exclusion: Review
679	Dohál, 2020	Whole-genome sequencing and Mycobacterium tuberculosis: Challenges in sample preparation and sequencing data analysis	Reason for exclusion: Review
680	Lange, 2020	Perspective for Precision Medicine for Tuberculosis	Reason for exclusion: Review
681	Tanchuco, 2020	Risk factors, molecular mechanisms and testing of drug resistance in mycobacterium tuberculosis: Focus on the philippines	Reason for exclusion: Review
682	Tunstall, 2020	Combining structure and genomics to understand antimicrobial resistance	Reason for exclusion: Review
683	Zhang, 2020	Application of whole genome sequencing in research of Mycobacterium tuberculosis	Reason for exclusion: Review
684	Gil-Gil, 2021	Antibiotic resistance: Time of synthesis in a post-genomic age	Reason for exclusion: Review
685	Kontsevaya, 2021	Perspectives for systems biology in the management of tuberculosis	Reason for exclusion: Review
686	Li, 2021	A review: antimicrobial resistance data mining models and prediction methods study for pathogenic bacteria	Reason for exclusion: Review
687	Lüftinger, 2021	Predictive antibiotic susceptibility testing by next-generation sequencing for periprosthetic joint infections: Potential and limitations	Reason for exclusion: Review
688	Ma, 2021	A review of the resistome within the digestive tract of livestock	Reason for exclusion: Review
689	Maryam, 2021	Computational resources in the management of antibiotic resistance: Speeding up drug discovery	Reason for exclusion: Review
690	Mugumbate, 2021	Application of Computational Methods in Understanding Mutations in Mycobacterium tuberculosis Drug Resistance	Reason for exclusion: Review
691	Nguyen, 2021	A genomic data resource for predicting antimicrobial resistance from laboratory-derived antimicrobial susceptibility phenotypes	Reason for exclusion: Review
692	Schreiber, 2021	The global outbreak of Mycobacterium chimaera infections in cardiac surgery—a systematic review of whole-genome sequencing studies and joint analysis	Reason for exclusion: Review
693	Taaffe, 2021	Advancing TB research using digitized programmatic data	Reason for exclusion: Review
694	Tonkin, 2021	Quorum sensing-a stratagem for conquering multi-drug resistant pathogens	Reason for exclusion: Review
695	Aljeldah, 2022	Antimicrobial Resistance and Its Spread Is a Global Threat	Reason for exclusion: Review
696	Chelliah, 2022	A review on the application of bioinformatics tools in food microbiome studies	Reason for exclusion: Review
697	Dippenaar, 2022	Nanopore Sequencing for Mycobacterium tuberculosis : a Critical Review of the Literature, New Developments, and Future Opportunities	Reason for exclusion: Review
698	Dohál, 2022	Anti-tuberculosis drug resistance in Slovakia, 2018–2019: The first whole-genome epidemiological study	Reason for exclusion: Review
699	Dookie, 2022	Application of Next Generation Sequencing for Diagnosis and Clinical Management of Drug-Resistant Tuberculosis: Updates on Recent Developments in the Field	Reason for exclusion: Review
700	Grenni, 2022	Antimicrobial Resistance in Rivers: A Review of the Genes Detected and New Challenges	Reason for exclusion: Review
701	Heyckendorf, 2022	Tuberculosis Treatment Monitoring and Outcome Measures: New Interest and New Strategies	Reason for exclusion: Review
702	Imran, 2022	Overcoming Multidrug Resistance of Antibiotics via Nanodelivery Systems	Reason for exclusion: Review
703	Kim, 2022	Machine Learning for Antimicrobial Resistance Prediction: Current Practice, Limitations, and Clinical Perspective	Reason for exclusion: Review
704	Liang, 2022	The Application of Artificial Intelligence in the Diagnosis and Drug Resistance Prediction of Pulmonary Tuberculosis	Reason for exclusion: Review
705	Miłobedzka, 2022	Monitoring antibiotic resistance genes in wastewater environments: The challenges of filling a gap in the One-Health cycle	Reason for exclusion: Review
706	Ness, 2022	High Throughput Sequencing for Clinical Tuberculosis: An Overview	Reason for exclusion: Review
707	Pillay, 2022	Metagenomic-based surveillance systems for antibiotic resistance in non-clinical settings	Reason for exclusion: Review
708	Poulton, 2022	Unraveling the mechanisms of intrinsic drug resistance in Mycobacterium tuberculosis	Reason for exclusion: Review
709	Purushothaman, 2022	Combination of Whole Genome Sequencing and Metagenomics for Microbiological Diagnostics	Reason for exclusion: Review
710	Sharma, 2022	Tuberculosis drug resistance profiling based on machine learning: A literature review	Reason for exclusion: Review
711	Xiangchen, 2022	Progress and application of whole genome sequencing data analysis of Mycobacterium tuberculosis	Reason for exclusion: Review
712	Avershina, 2023	Clinical Diagnostics of Bacterial Infections and Their Resistance to Antibiotics—Current State and Whole Genome Sequencing Implementation Perspectives	Reason for exclusion: Review
713	Beviere, 2023	The Role of Next-Generation Sequencing (NGS) in the Management of Tuberculosis: Practical Review for Implementation in Routine	Reason for exclusion: Review
714	Dohál, 2023	Advancing tuberculosis management: the role of predictive, preventive, and personalized medicine	Reason for exclusion: Review
715	Hadi, 2023	Molecular detection and characterization of foodborne bacteria: Recent progresses and remaining challenges	Reason for exclusion: Review
716	Huang, 2023	Bioinformatics toolbox for exploring target mutation-induced drug resistance	Reason for exclusion: Review
717	Khan, 2023	Diversity and novel mutations in membrane transporters of Mycobacterium tuberculosis	Reason for exclusion: Review
718	Mbewana Ntshanka, 2023	Trends and Progress on Antibiotic-Resistant Mycobacterium tuberculosis and Genes in relation to Human Immunodeficiency Virus	Reason for exclusion: Review
719	Perea-Jacobo, 2023	Machine Learning of the Whole Genome Sequence of Mycobacterium tuberculosis: A Scoping PRISMA-Based Review	Reason for exclusion: Review
720	Samantray, 2023	A Comprehensive Bioinformatics Resource Guide for Genome-Based Antimicrobial Resistance Studies	Reason for exclusion: Review
721	Sarmah, 2023	Latent tuberculosis and computational biology: A less-talked affair	Reason for exclusion: Review
722	Yamin, 2023	Current and Future Technologies for the Detection of Antibiotic-Resistant Bacteria	Reason for exclusion: Review
723	Abbas, 2024	Antibiotic resistance: A key microbial survival mechanism that threatens public health	Reason for exclusion: Review
724	Deb, 2024	An overview of next generation sequencing strategies and genomics tools used for tuberculosis research	Reason for exclusion: Review
725	Djordjevic, 2024	Genomic surveillance for antimicrobial resistance — a One Health perspective	Reason for exclusion: Review
726	Duffey, 2024	Combating antimicrobial resistance in malaria, HIV and tuberculosis	Reason for exclusion: Review
727	Ishaya, 2024	A systematic literature review of modern slavery through benchmarking global supply chain	Reason for exclusion: Review
728	Mousavi-Sagharchi, 2024	New insight in molecular detection of Mycobacterium tuberculosis	Reason for exclusion: Review
729	Natto, 2024	Artificial intelligence in combating antimicrobial resistance	Reason for exclusion: Review
730	Rusic, 2024	Tackling the Antimicrobial Resistance “Pandemic” with Machine Learning Tools: A Summary of Available Evidence	Reason for exclusion: Review
731	Sanchini, 2024	Exploring diagnostic methods for drug-resistant tuberculosis: A comprehensive overview	Reason for exclusion: Review
732	Solanki, 2024	Improving the diagnosis of tuberculosis: old and new laboratory tools	Reason for exclusion: Review
733	Zhang, 2024	Toward Characterizing Environmental Sources of Non-tuberculous Mycobacteria (NTM) at the Species Level: A Tutorial Review of NTM Phylogeny and Phylogenetic Classification	Reason for exclusion: Review
734	Martinez, 2016	Whole-genome sequencing of Mycobacterium tuberculosis for rapid diagnostics: Feasibility of a decentralised model	Reason for exclusion: Correspondence or note
735	Mokrousov, 2016	Next-generation sequencing of Mycobacterium tuberculosis	Reason for exclusion: Correspondence or note
736	Aung, 2017	First 2 Extensively Drug-Resistant Tuberculosis Cases From Myanmar Treated With Bedaquiline	Reason for exclusion: Correspondence or note
737	Aung, 2018	Association between anti-tuberculosis drug resistance-conferring mutations and treatment outcomes in Myanmar	Reason for exclusion: Correspondence or note
738	Morimoto, 2018	Prevention of aerosol isolation of nontuberculous mycobacterium from the patient’s bathroom	Reason for exclusion: Correspondence or note
739	Diel, 2019	Accuracy of whole-genome sequencing to determine recent tuberculosis transmission: An 11-year population-based study in Hamburg, Germany	Reason for exclusion: Correspondence or note
740	Rybniker, 2019	No evidence for acquired mutations associated with cytochrome bc1 inhibitor resistance in 13,559 clinical mycobacterium tuberculosis complex isolates	Reason for exclusion: Correspondence or note
741	Ruesen, 2020	Diabetes is associated with genotypically drug-resistant tuberculosis	Reason for exclusion: Correspondence or note
742	Feuerriegel, 2021	Rapid genomic first-and second-line drug resistance prediction from clinical Mycobacterium tuberculosis specimens using Deeplex-MycTB	Reason for exclusion: Correspondence or note
743	Moya, 2021	Use and impact of molecular methods for detecting drugresistant TB	Reason for exclusion: Correspondence or note
744	Villa, 2021	Outbreak of pre- And extensively drug-resistant tuberculosis in northern Italy: Urgency of cross-border, multidimensional, surveillance systems	Reason for exclusion: Correspondence or note
745	Hall, 2022	Assessment of the 2021 WHO Mycobacterium tuberculosis drug resistance mutation catalogue on an independent dataset	Reason for exclusion: Correspondence or note
746	Memani, 2022	A very sneaky bug: perspectives of front-line clinicians on whole-genome sequencing for drug-resistant TB	Reason for exclusion: Correspondence or note
747	Mon, 2022	First Detection of Mycobacterium tuberculosis Clinical Isolates Harboring I491F Borderline Resistance rpoB Mutation in Myanmar	Reason for exclusion: Correspondence or note
748	Walker, 2022	Realising the Potential of Genomics for M. tuberculosis: A Silver Lining to the Pandemic?	Reason for exclusion: Correspondence or note
749	Wejse, 2017	Den aktuelle globale tuberkulosesituation	Reason for exclusion: Non-English
750	Li, 2021	Evalutation of three methods searching resistant-related mutations in mycobacterium tuberculosis genome	Reason for exclusion: Non-English
751	Wang, 2021	The correlation between rifampicin and isoniazid resistance-related gene mutations and resistance level in Mycobacterium tuberculosis	Reason for exclusion: Non-English
752	Yang, 2021	The tuberculosis drug-resistance and transmission surveillance network based on whole genome sequencing data	Reason for exclusion: Non-English
753	Wang, 2022	Global geographical pedigree distribution and drug resistance of mycobacterium tuberculosis complex	Reason for exclusion: Non-English
754	Li, 2023	Transmission characteristics of student tuberculosis: a 12‑year prospective population‑based genomic epidemiological study	Reason for exclusion: Non-English
755	Palidanguli, 2024	Distribution of Mycobacterium tuberculosis genotypes in Kashgar region and their association with clinical characteristics of pulmonary tuberculosis patients	Reason for exclusion: Non-English
756	Shaojun, 2024	Interpretation of the World Health Organization's Catalogue of mutations in Mycobacterium tuberculosis complex and their association with drug resistance (2nd Edition)	Reason for exclusion: Non-English
757	Xiang, 2024	Mechanism of gene deletion induced resistance to bedaquiline based on 169 strains of Mycobacterium tuberculosis in southern Xinjiang	Reason for exclusion: Non-English
758	Xiao, 2024	Molecular characterization of Mycobacterium tuberculosis co-resistant to moxifloxacin and ofloxacin	Reason for exclusion: Non-English
759	Yang, 2024	Analysis on mutations in the genes of ESX-4 secretion system of Mycobacterium tuberculosis isolated from Southern Xinjiang	Reason for exclusion: Non-English
760	Yu-Xiang, 2024	Identification of combinations of genomic mutations using genome-wide association studies by example of mycobacterium tuberculosis.	Reason for exclusion: Non-English
761	Liu, 2012	Robust fault detection for nonlinear systems with distributed delays	Reason for exclusion: Conference abstract
762	Wang, 2012	Proportional-integral control for Markovian jumping systems with distributed time delay	Reason for exclusion: Conference abstract
763	Ben Ariba, 2015	Hypertension and end stage renal disease requiring hemodialysis	Reason for exclusion: Conference abstract
764	Kanji, 2015	Alternate efflux pump mechanism contribute to drug resistance in extensively drug resistant isolates of mycobacterium tuberculosis	Reason for exclusion: Conference abstract
765	Oberle, 2015	An architectural prototype for testware as a service	Reason for exclusion: Conference abstract
766	Cirillo, 2016	Use of WGS in Mycobacterium tuberculosis routine diagnosis	Reason for exclusion: Conference abstract
767	Deshpande, 2016	A retrospective analysis to assess the validity of multidisciplinary tumor boards using a new tool: The Subspecialty Academic Multidisciplinary Tumor Board score (SAMTB)	Reason for exclusion: Conference abstract
768	Jayakumar, 2016	Next generation sequencing targeting drug resistance conferring genes in rapid detection of Multi-drug resistant tuberculosis	Reason for exclusion: Conference abstract
769	Sarra, 2016	Typical locations of venous thrombosis: A study of 47 cases	Reason for exclusion: Conference abstract
770	Kam, 2017	Performance of different sets of single-nucleotide polymorphisms (SNP) for typing mycobacterium tuberculosis(MTB) strains lineage and modern/ancient beijing sublineage	Reason for exclusion: Conference abstract
771	Takaki, 2017	Whole genome sequencing analysis of 108 multidrug-/ extensively drug-resistant Mycobacterium tuberculosis isolates from one hospital in high TB incidence in Japan	Reason for exclusion: Conference abstract
772	Yamashita, 2017	Antimicrobial resistance-related genetic marker prediction for Mycobacterium tuberculosis	Reason for exclusion: Conference abstract
773	Hang, 2018	Drug resistance profile of Mycobacterium tuberculosis isolated in da Nang Vietnam	Reason for exclusion: Conference abstract
774	Kobayashi, 2018	Genetic diversity of M. tuberculosis isolates from patients with drug-resistant TB in Japan	Reason for exclusion: Conference abstract
775	Lange, 2018	Perspectives for personalized therapy for patients with multidrug-resistant tuberculosis	Reason for exclusion: Conference abstract
776	Mansouri, 2018	PRINCE: Accurate approximation of the copy number of tandem repeats	Reason for exclusion: Conference abstract
777	Le Hang, 2019	Drug resistance-conferring mutations in Mycobacteriumtuberculosis isolated from retreated patients in Hanoi, Vietnam	Reason for exclusion: Conference abstract
778	Nimmo, 2019	Genetic heteroresistance and associated phenotypic resistance in patients newly diagnosed with drug resistant-tuberculosis in Kwazulu-Natal, South Africa	Reason for exclusion: Conference abstract
779	Ramli, 2019	In Silico Multidrug Resistant Prediction in Tuberculosis Using Whole Genome Sequence Analysis	Reason for exclusion: Conference abstract
780	Singh, 2019	Emerging role of whole genome sequencing in a treatment non responding extra-pulmonary tuberculosis	Reason for exclusion: Conference abstract
781	Takaki, 2019	Characteristics of drug susceptibility testing for bedaquline and clofazimine of 178 drug-resistant Mycobacterium tuberculosis isolates in Japan	Reason for exclusion: Conference abstract
782	Ben Ariba, 2020	SAT-366 RITUXIMAB IN IMMUNE-MEDIATED GLOMERULAR DISEASE	Reason for exclusion: Conference abstract
783	Ben Ariba, 2020	SUN-397 RITUXIMAB IN IMMUNE-MEDIATED GLOMERULAR DISEASE: SINGLE-CENTER EXPERIENCE	Reason for exclusion: Conference abstract
784	Konstantynovska, 2020	Whole genome sequencing of the highly virulent subtype B0/W148 of the Beijing genotype M.tuberculosis in Kharkiv, East Ukraine	Reason for exclusion: Conference abstract
785	Lee, 2020	Assessment of whole-genome sequencing for predicting Mycobacterium tuberculosis drugs resistance	Reason for exclusion: Conference abstract
786	Shuaib, 2020	Mycobacterium tuberculosis complex lineage 3 as causative agent of pulmonary tuberculosis, Eastern Sudan	Reason for exclusion: Conference abstract
787	Zabeti, 2020	An interpretable classification method for predicting drug resistance in M. tuberculosis	Reason for exclusion: Conference abstract
788	Ellezian, 2021	Atypical antipsychotic quetiapine exposure in escherichia coli provokes resistance to multiple antibiotics	Reason for exclusion: Conference abstract
789	Omrane, 2021	Renal artery stenosis: Do not forget inherited thrombophilia	Reason for exclusion: Conference abstract
790	Safari, 2021	Predicting drug resistance in M. tuberculosis using a long-term recurrent convolutional network	Reason for exclusion: Conference abstract
791	Tolchkov, 2021	Electronic antibiograms of Mycobacterium tuberculosis using Illumina whole genome sequencers data and Mykrobe software tool predictor	Reason for exclusion: Conference abstract
792	Ureta, 2021	Identifying drug-resistant tuberculosis from chest X-ray images using a simple convolutional neural network	Reason for exclusion: Conference abstract
793	Freimane, 2022	WGS-based approach in studying first-line antituberculosis drug resistance-associated mutations in different M. tuberculosis genotypes	Reason for exclusion: Conference abstract
794	Hruška, 2022	How to Conduct Sound Experiments in Distance Education?	Reason for exclusion: Conference abstract
795	Manivannan, 2022	Optimal Deep Transfer Learning Model for Automated Tuberculosis Classification on Chest Radiographs	Reason for exclusion: Conference abstract
796	Sadovska, 2022	Whole genome sequencing provided additional insights into recent cases of acquired M. tuberculosis fluoroquinolone resistance	Reason for exclusion: Conference abstract
797	Yang, 2022	SNR-aware Automatic Modulation Recognition based on Modified Deep Residual Networks	Reason for exclusion: Conference abstract
798	Butov, 2023	Features of the treatment outcome of patients with multidrug-resistant tuberculosis and Beijing lineage 2 of Mycobacterium	Reason for exclusion: Conference abstract
799	Kozhamkulov, 2023	Late Breaking Abstract - Drug-resistant tuberculosis: pilot whole genome sequencing of clinical isolates M.tuberculosis from TB	Reason for exclusion: Conference abstract
800	Lee, 2023	Comparison between phenotypic and wholegenome sequencing drug susceptibility testing in multidrug resistant Mycobacterium tuberculosis isolates from South Korea	Reason for exclusion: Conference abstract
801	Rayesha, 2023	Survey on Genomic Prediction in Biomedical Using Artificial Intelligence	Reason for exclusion: Conference abstract
802	Solodiankin, 2023	Study of genetic variability of production strains of M. bovis BCG	Reason for exclusion: Conference abstract
803	Xu, 2023	TOWARDS A DECISION FRAMEWORK INTEGRATING PHYSICSBASED SIMULATION AND MACHINE LEARNING IN CONCEPTUAL DESIGN	Reason for exclusion: Conference abstract
804	Zamri, 2023	TB-BIOINFORMATICS FOR THE NON-BIOINFORMATICIAN: A COMPARISON OF FOUR USER-FRIENDLY DRUG-RESISTANCE PREDICTION PIPELINES	Reason for exclusion: Conference abstract
805	Florentin, 2024	GEnomic characterization of shiga toxin-producing escherichia coli associated with hemolytic uremic syndrome in children from paraguay	Reason for exclusion: Conference abstract
806	Kozhamkulov, 2024	Pre-extensively drug-resistant M.tuberculosis detection from TB patients in Kazakhstan by using whole genome sequencing	Reason for exclusion: Conference abstract
807	Perrone, 2005	Manufacturing e-marketplaces: Innovative tools for the extended enterprise supporting manufacturing enterprise networks	Reason for exclusion: Book chapter
808	Bals, 2008	Sourcing of services: International aspects and complex categories: Springer Gabler; 2008	Reason for exclusion: Book chapter
809	Hammel, 2013	Grammaticography among the Bulgarians between 1835 and 1944	Reason for exclusion: Book chapter
810	Zekos, 2014	Risk management and corporate governance in 21st century digital economy: Nova Science Publishers, Inc	Reason for exclusion: Book chapter
811	Durakovic, 2015	The poetics of ancient and classical Arabic literature: Orientology: Taylor and Francis; 2015	Reason for exclusion: Book chapter
812	Keith, 2015	Strategic Sourcing in the New Economy: Harnessing the Potential of Sourcing Business Models for Modern Procurement: Palgrave Macmillan; 2015	Reason for exclusion: Book chapter
813	Humphries, 2016	Enterprise relationship management: A paradigm for alliance success: Taylor and Francis; 2016	Reason for exclusion: Book chapter
814	Cirillo, 2017	Evolution of phenotypic and molecular drug susceptibility testing	Reason for exclusion: Book chapter
815	Wiwanitkit, 2018	Important Emerging and Reemerging Tropical Food-Borne Diseases	Reason for exclusion: Book chapter
816	Bridier, 2019	Exploring Foodborne Pathogen Ecology and Antimicrobial Resistance in the Light of Shotgun Metagenomics	Reason for exclusion: Book chapter
817	Muzondiwa, 2019	Exploring the Evolution of Drug Resistance in Mycobacterium Using Whole Genome Sequencing Data2019 2019	Reason for exclusion: Book chapter
818	Djordjevic, 2020	Genomic Surveillance for One Health Antimicrobial Resistance: Understanding Human, Animal, and Environmental Reservoirs and Transmission	Reason for exclusion: Book chapter
819	Ahmad, 2021	Next generation sequencing: Opportunities and challenges in tuberculosis research	Reason for exclusion: Book chapter
820	Alagna, 2021	Microbiological Diagnosis of Tuberculosis Disease	Reason for exclusion: Book chapter
821	Kulsum, 2021	Geno-informatics for prediction of virulence and drug resistance in bacterial pathogens	Reason for exclusion: Book chapter
822	Riojas, 2021	Identification and Characterization of Mycobacterial Species Using Whole-Genome Sequences	Reason for exclusion: Book chapter
823	Vourli, 2021	Wgs for bacterial identification and susceptibility testing in the clinical lab	Reason for exclusion: Book chapter
824	Okhay, 2023	Metal Oxide Based Thermoelectric Materials	Reason for exclusion: Book chapter
825	Pattnaik, 2023	Alternative Strategies for Combating Antibiotic Resistance in Microorganisms	Reason for exclusion: Book chapter
826	Saha, 2023	Pulmonomics: Omics Approaches for Understanding Pulmonary Diseases: Springer Nature; 2023	Reason for exclusion: Book chapter
827	Soni, 2023	Genomic surveillance of bacterial pathogens: expanding horizons	Reason for exclusion: Book chapter
828	Dhyani, 2024	Antibiotic resistance: Pathophysiology, implications of overuse, and strategies for recovery	Reason for exclusion: Book chapter
829	Dreyer, 2024	Use of Whole Genome Sequencing for Mycobacterium tuberculosis Complex Antimicrobial Susceptibility Testing: From Sequence Data to Resistance Profiles	Reason for exclusion: Book chapter
830	Farnia, 2024	The pili at genomic level	Reason for exclusion: Book chapter
831	Garcia-Gonzalez, 2024	Genomic Epidemiology and Surveillance of Antimicrobial Resistance	Reason for exclusion: Book chapter
832	Gillespie, 2024	Rapid Drug Susceptibility Testing to Preserve Antibiotics	Reason for exclusion: Book chapter
833	Le Meur, 2024	Tools for short variant calling and the way to deal with big datasets	Reason for exclusion: Book chapter
834	Wang, 2024	Understanding Anti-Tuberculous Drug Resistance Detection, Prevalence of Resistance-Conferring Mutations, and Population Dynamics of <em>Mycobacterium tuberculosis</em> Complex in a High HIV and Tuberculosis Setting2024 2024	Reason for exclusion: Book chapter

## Sheet: Characteristics of included 
Characteristics of included studies [ordered by study ID]
Phelan, 2016
	Participants	TB isolates from 10 patients in Lisbon, Portugal (2007-2013).
	Interventions (and comparisons)	pDST performed on the MGIT960 system for up to 13 drugs.
		Raw sequence data generated by the Illumina MiSeq platform and were analyzed using TBProfiler and Mykrobe predictor tools.
	Outcomes	TBProfiler had a high agreement (95.3%) with pDST, except for PZA and PAS. The Mykrobe predictor had a lower agreement rate of 73.6%.
	Notes	pDST, phenotypic drug susceptibility testing; PZA, pyrazinamide; PAS, para-aminosalicylic acid.
Schleusener, 2017
	Participants	91 strains from Sierra Leone (2003.3-2004.6).
	Interventions (and comparisons)	Compared five tools (CASTB, KvarQ, Mykrobe Predictor TB, PhyResSE, TBProfiler) for predicting resistance to first-line TB drugs using MiSeq, with results verified against the BACTEC 460 method.
	Outcomes	The sensitivities and specificities for INH and RMP resistance of the tools were high, whereas the results for EMB, PZA, and SM resistance were more variable.
	Notes	INH, isoniazid; RMP, rifampicin; EMB, ethambutol; PZA, pyrazinamide; SM, streptomycin.
Chatterjee, 2017
	Participants	29 recent isolates collected from Mumbai between July 2014 to September 2014 were additionally included.
	Interventions (and comparisons)	pDST for the first-line drugs (INH, RMP and EMB) and SM was conducted using MGIT 960 SIRE kit. WGS was performed using MiSeq sequencer and the gDST was predicted using the Mykrobe Predictor.
	Outcomes	A concordance analysis between phenotypic and genotypic drug susceptibility of a subset of 29 isolates and the sensitivity of resistance prediction to the 4 drugs (INH, RMP, EMB and SM) was calculated.
	Notes	INH, isoniazid; RMP, rifampicin; EMB, ethambutol; SM, streptomycin; WGS, whole genome sequencing; pDST, phenotypic drug susceptibility testing; gDST, genotypic drug susceptibility testing.
Bouzouita, 2018
	Participants	82 isolates, 41 resistant and 41 susceptible to PZA from January 2013 to August 2015 in Tunisia.
	Interventions (and comparisons)	For PZA, pDST was conducted using the MGIT 960 PZA kit. Sequencing was performed on the HiSeq 2500 platform, and the results were analyzed using the PhyResSe tool.
	Outcomes	Data analysis and calculation of sensitivity, specificity, PPV, NPV and 95% CI were carried out using MedCalc. Compared with MGIT, pncA sequencing presented a sensitivity of 92.0% (95%CI 73.9–99.0) and a specificity of 100.0% (PPV 100.0%, NPV 96.6%).
	Notes	PZA, pyrazinamide; PPV, positive predictive value; NPV, negative predictive value; CI, confidence intervals
Macedo, 2018
	Participants	54 M/XDR-TB strains in Portugal.
	Interventions (and comparisons)	pDST for first-(INH, RMP, EMB, SM, PZA) and second-line (ETO, FLQ, CPM, AMK, KM, PAS, LZD) was conducted using the MGIT960 system. Sequencing was performed on a MiSeq and gDST was then predicted using four major free online platforms: TB Profiler, PhyResSE, Mykrobe Predictor, and TGS-TB.
	Outcomes	TB proﬁler revealed the best performance robustness (sensitivity, speciﬁcity, PPV and NPV above 95%), followed by TGS-TB (all parameters above 90%).
	Notes	pDST, phenotypic drug susceptibility testing; gDST, genotypic drug susceptibility testing; M/XDR-TB, multidrug-/extensively drug-resistant tuberculosis; SM, Streptomycin; INH, Isoniazid; RMP, Rifampicin; EMB, Ethambutol; PZA, Pyrazinamide; ETO, Ethionamide; FLQ, Fluoroquinolones; CPM, Capreomycin; AMK, Amikacin; KM, Kanamycin; PAS, Para-aminosalicylic acid; LZD, Linezolide.
Feliciano, 2018
	Participants	30 isolates from patients with detected DR-TB in Brazil and Mozambique.
	Interventions (and comparisons)	pDST was conducted using MGIT-960 SIRE kit. Sequencing was performed using MiSeq. TB proﬁler was used to identify mutations known to cause drug resistance.
	Outcomes	There was a very good concordance with pDST for RMP and SM (89.6%), INH (96.5%) and EMB (82.7%). WGS sensitivity and speciﬁcity for detection resistance were respectively 87.5 and 92.3% for RMP; 95.6 and 100% for INH; 85.7 and 93.3% for SM while 100 and 77.2% for EMB.
	Notes	DST, drug susceptibility testing; WGS, whole genome sequencing; SM, Streptomycin; INH, Isoniazid; RMP, Rifampicin; EMB, Ethambutol.
Faksri, 2019
	Participants	Clinical isolates of M. tuberculosis collected in Thailand between 1998 and 2013 comprised 51 drug-sensitive strains, six mono-resistant strains, two multiple-resistant strains, 88 multi-drug-resistant strains, 95 pre-extensively drug-resistant strains and 24 extensively drug-resistant strains.
	Interventions (and comparisons)	pDST for anti-TB drugs was performed using standard proportional methods on Middlebrook 7H10 agar plates. Sequencing of the MTB isolates was performed at MiSeq or for Hiseq. WGS analysis was performed using the computer programs PhyResSE and TB-Proﬁler.
	Outcomes	TB-Proﬁler had higher average concordance with pDST than PhyResSE for both ﬁrst-line (91.96% vs. 91.4%) and second-line (79.67% vs. 78.20%) anti-TB drugs.
	Notes	DST, drug susceptibility testing.
Beek, 2019
	Participants	MTB cultures sent to the Finnish mycobacterial reference laboratory in 2014 (n=211).
	Interventions (and comparisons)	pDST was conducted using MGIT for ﬁrst-line drug susceptibilities. WGS was performed for all isolates using the MiSeq, and data were analysed using ﬁve software tools (PhyResSE, Mykrobe Predictor, TB Proﬁler, TGS-TB and KvarQ).
	Outcomes	The sensitivity of the ﬁve software tools to predict any resistance among strains was almost identical, ranging from 74% to 80%, and speciﬁcity was more than 95% for all software tools except for TGS-TB. The sensitivity and speciﬁcity to predict resistance to individual drugs varied considerably among the software tools.
	Notes	DST, drug susceptibility testing; WGS, whole genome sequencing.
Iwamoto, 2019
	Participants	191 MTB isolates form Japan, includeding 112 MDR-TB isolates from 112 patients, during 2012–2013 and 79 isolates obtained from 77 single patients between 2001 and 2015, of these, 53 strains were MDR-TB.
	Interventions (and comparisons)	PZA susceptibility was measured using MGIT AST PZA and sequencing using MiSeq. The read data were then analysed using TB Profiler, TGS-TB, PhyResSE, and CASTB.
	Outcomes	TB Profiler also detected all but three complete loss. Many of the 73 variants were lacking in the automated reporting systems except by TGS-TB; CASTB detected only 20.
	Notes	PZA, Pyrazinamide; MDR-TB, multidrug-resistant tuberculosis.
Guimarães, 2021
	Participants	71 M. tuberculosis isolates from the state of Brazil.
	Interventions (and comparisons)	DST for INH, RMP, EMB, SM was performed using the Proportions Method in LJ. The isolates were sequenced using the Hiseq 2500 platform and analysed using the following tools on the trimmed files: TB-profiler, KvarQ, PhyresSe, Mykrobe, MTBSEQ v1.0.4, CASTB and RSniffer.
	Outcomes	When comparing the WGS-based tools against the pDST, we observed the highest level of agreement using TB-profiler. Among the tools, TB-profiler, KvarQ and Mykrobe were those which identified the largest number of TB-MDR cases. Comparing the four most sensitive tools regarding resistance prediction, agreement was observed for 43 genomes.
	Notes	DST, drug susceptibility testing
Nonghanphithak, 2020
	Participants	60 clinical MTB isolates (one poly DR-TB, 34multidrug-resistant TB and 25 extensively drug-resistant TB) collected between 2003 and 2017 were obtained from Thailand.
	Interventions (and comparisons)	pDST using the agar proportion method (7H10). The MIC-based phenotypic DST was performed using MYCOTB plates. WGS was done using the MiSeq or using the HiSeq. Raw fastq files were uploaded to an online tool, TB-Profiler.
	Outcomes	Agreement between WGS-based DST and MYCOTB was high for all drugs except ethambutol (65%) and ethionamide (62%).
	Notes	DST, drug susceptibility testing; WGS, whole genome sequencing; DR-TB, drug-resistant tuberculosis.
Wu, 2020
	Participants	276 RR-TB and 30 rifampicin-sensitive clinical isolates between January 1, 2013, and June 30, 2019 were randomly selected from patients with tuberculosis in Shanghai, China.
	Interventions (and comparisons)	pDST using a Bactec 960 instrument. Sequencing using the HiSeq. Raw sequences were reported directly from raw sequences using an online ‘TB-Proﬁler’ tool.
	Outcomes	Using pDST as the gold standard, the overall sensitivities and speciﬁcities for WGS were 94.53% and 92.00% for INH, 97.10% and 100.00% for RMP, 97.46% and 64.36% for EMB, 97.14% and 95.83% or SM, 93.02% and 98.87% for OFX, and 75.00% and 100.00% for AMK, respectively. The concordances of WGS-based DST and phenotypic DST were: INH (94.12%), RMP (97.39%), EMB (77.12%), SM (96.73%), OFX (96.41%) and…
	Notes	DST, drug susceptibility testing; WGS, whole genome sequencing; RR-TB, rifampicin-resistant tuberculosis.
Genestet, 2020
	Participants	All MTB strains isolated from patients during routine practice in France, between November 2016 and July 2019 were prospectively included ( n = 274).
	Interventions (and comparisons)	pDST for the four ﬁrst-line drugs using BD MGIT-AST-SIRE and -PZA systems and a MGIT 960 instrument and for gDST with LPA and WGS. The reads yielded were processed using the PhyResSE pipeline.
	Outcomes	Considering pDST as the reference, WGS predicted resistance to RMP, INH, EMB and PZA with sensitivities of 100%, 100%, 100% and 93.8%, respectively, and susceptibility to these drugs with speciﬁcities of 99.6%, 100%, 98.5% and 100%, respectively.
	Notes	MTB, Mycobacterium tuberculosis; DST, drug susceptibility testing; WGS, whole-genome sequencing; LPA, line probe assay.
Kim, 2022
	Participants	37 strains between 2010 and 2018 from Korean.
	Interventions (and comparisons)	pDST used the absolute concentration method with a solid L-J medium. PZA susceptibility was determined by a pyrazinamidase activity test and sequencing was performed on a Miseq. FASTQ data were then analysed using five free, user-friendly online tools GenTB, TB profiler, PhyResSE, CASTB, and Mykrobe.
	Outcomes	More accurate and faster susceptibility results could be obtained with INH than with RMP. Using the phenotypic test as the gold standard, the INH concordance rate between pDST and WGS (GenTB: 45.9%, TB profiler: 40.5%, PhyResSE: 40.5%, CASTB: 48.6%, and Mykrobe: 43.2%) was much higher than betweenpDST and rapid molecular genotypic DST (18.9%) among the 37 strains. In contrast, the RMP concordance…
	Notes
Che, 2022
	Participants	Randomly selected N = 59 RR-TB isolates in Ningbo, China.
	Interventions (and comparisons)	Culture-based DST was conducted for the four ﬁrst-line anti-TB drugs and ﬁve second-line drugs from an L–J medium. Drug resistance was predicted by WGS (llumina HiSeq equipment) in a “TB-Proﬁler” tool.
	Outcomes	A comparison of consistency, sensitivity, speciﬁcity, and positive and negative predictive values between WGS and DST were carried out for each drug.
	Notes	DST, drug susceptibility testing; WGS, whole genome sequencing; RR-TB, rifampicin-resistant tuberculosis.
Wu, 2022
	Participants	A total of 211 clinical isolates were enrolled between 1 August 2019 and 30 October 2020 from Shanghai, China.
	Interventions (and comparisons)	AST was performed using a MycoTB system. WGS sequencing and analysis was performed to predict the drug resistance using an HiSeq and the TB-Proﬁler.
	Outcomes	The overall sensitivity, speciﬁcity, PPV, and NPV of WGS were calculated with a 95% conﬁdence interval using phenotypic AST as the gold standard.
	Notes	WGS, whole genome sequencing; PPV, positive predictive value; NPV, negative predictive value; AST, Antimicrobial susceptibility testing
Finci, 2022
	Participants	In a prospective multicentre observational study, 900 clinical MTB isolates were collected from adults with DR-TB in five high-endemic tuberculosis settings around the world (Georgia, Moldova, Peru, South Africa, and Viet Nam) between Dec 5, 2014, and Dec 12, 2017.
	Interventions (and comparisons)	pDST used the MGIT 960 for phenotypic AST and to identify the MIC of 677 isolates for RMP, INH, KM, CPM, AMK, MFX, LFX, and PZA and used the Sensititre MYCOTB MIC plate for the identification of the MIC of 223 isolates for RMP, INH, KM, AMK, MFX, LFX and EMB. WGS was done with Illumina technology according to the manufacturer’s instructions. Raw read data were mapped to the M tuberculosis H37Rv g…
	Outcomes	To calculate sensitivity and specificity, WGS-based resistance prediction was compared with phenotypic AST results. WGS had high accuracy for prediction of resistance to INH, LFX, KM, AMK, CPM. For RMP, PZA and EMB, the specificity of resistance prediction was suboptimal.
	Notes	RMP, rifampicin; INH, isoniazid; KM, kanamycin; CPM, capreomycin; AMK, amikacin; MFX, moxifloxacin; LFX, levofloxacin; PZA, pyrazinamide; EMB, ethambutol
Hall, 2023
	Participants	132 M tuberculosis isolates, which were collected between 2001 and 2018, 91 from Madagascar, 41 from South Africa.
	Interventions (and comparisons)	For the Malagasy isolates, the indirect proportion method on LJ medium was performed to test susceptibility to SM, INH, RMP, EMB, KM, AMK and CPM. For the South African isolates, all phenotypic DST was done on Middlebrook 7H for INH, OFX, and for AMK. WGS on each isolate was done on both Nanopore and Illumina platforms. Illumina sequencing was performed on either the HiSeq 2500 (Malagasy and Sout…
	Outcomes	Compared Illumina and Nanopore WGS-based DST predictions using the Mykrobe software and mutation catalogue.
	Notes	SM, streptomycin; INH, isoniazid; RMP, rifampicin; EMB, ethambutol; KM, kanamycin; AMK, amikacin; CPM, capreomycin.
Lee, 2023
	Participants	A retrospective comparative study investigated 57 MTB isolates from 2015 to 2017 in Korea.
	Interventions (and comparisons)	pDST was performed using the absolute concentration method in LJ medium. PZA susceptibility was determined using the pyrazinamidase test. WGS was carried out using the HiSeq. gDST was predicted by the WGS sequence applied through an online software tool, TB-profiler.
	Outcomes	The sensitivity of WGS-DSP compared with pDST for RMP, INH, EMB and PZA was 97.30%, 92.11%, 78.95% and 95.65%, respectively. The specificity for these first-line antituberculous drugs was 100%, 94.74%, 92.11% and 79.41%, respectively. The sensitivity and specificity for second-line drugs ranged from 66.67% to 100%, and from 82.98% to 100%, respectively.
	Notes	WGS-DSP: WGS drug susceptibility predictions; LJ, Löwenstein–Jensen; PZA, Pyrazinamide; gDST, Genotypic drug susceptibility; RMP, rifampicin; INH, isoniazid; PZA, pyrazinamide; EMB, ethambutol
Wang, 2023
	Participants	202 MDR-MTB strains from Hainan, China between July 2019 and June 2021.
	Interventions (and comparisons)	pDST was performed on L-J medium. Sequencing was carried out on an Illumina NovaSeq 6000 machine. TB Profiler softwar was employed to employed the MTB lineages and genes associated with resistance against eight anti-TB drugs (RIF, INH, SM, EMB, OFX, CPM, KM, ETO).
	Outcomes	Comparing the results to pDST, the sensitivity of WGS for detecting resistance to each of the six drugs (RMP, INH, EMB, OFX, KM, CPM) was 90% or higher. With the exception of EMB, the specificity of WGS prediction for the remaining drugs exceeded 88%.
	Notes	MDR-TB, multidrug-resistant tuberculosis; MTB, Mycobacterium tuberculosis; SM, Streptomycin; INH, Isoniazid; RMP, Rifampicin; EMB, Ethambutol; PZA, Pyrazinamide; CPM, Capreomycin; AMK, Amikacin; KM, Kanamycin; ETO, Ethionamide; OFX, Ofloxacin.
Xiao, 2023
	Participants	Collected 200 isolates from approximately 30% of RR-/MDR-TB confirmed cases during 2013–2016, from Taiwan, China.
	Interventions (and comparisons)	pDST of 12 anti‑TB drugs was conducted using the APM with 7H10 and 7H11 medium. Resistance to PZA was tested using Bactec MGIT 960. WGS was performed using the MiSeq. Drug resistance profiles and lineages were predicted in silico using the Total Genotyping Solution for TB (TGS‑TB).
	Outcomes	Using the pDST results as a reference, WGS‑based prediction demonstrated high concordance rates of INH (95.0%), RMP (98.0%), PZA (98.5%) and FLQ (99.5%) and 96.0% to 99.5% for SLIDs; whereas, lower concordance rates of EMB (87.5%), SM (88.0%) and ETO (84.0%).
	Notes	APM, agar proportion method; PZA, pyrazinamide; RMP, rifampicin; INH, isoniazid; FLQ, fluoroquinolones; SLIDs, second‑line injectable drugs; SM, streptomycin; ETO, ethionamide
Morey-León, 2023
	Participants	A total of 88 clinical isolates in Guayaquil, Ecuador between 2019 and 2021.
	Interventions (and comparisons)	The resistance of first-line and second-line anti-tuberculosis drugs was determined according to the proportional method by the MGIT 960 in 67 samples and in 21 samples, the resistance was determined by DST agar. DNA sequencing used MiniSeq and predicting susceptibility and drug resistance used web-based tools, including Mykrobe, TB-profiler, PhyResSE, KvarQ, and SAM-TB.
	Outcomes	The exception of KvarQ, all tools had the highest correlation with the pDST for global resistance detection (98% agreement and 0.941 Cohen’s kappa), while SAM-TB, PhyResSE, TB-profiler and Mykrobe had better correlations with DST for first-line drug analysis individually.
	Notes
Billard-Pomares, 2022
	Participants	227 clinical MTBC strains taken from 222 patients in France between 2016 and 2021 were randomly selected.
	Interventions (and comparisons)	pDST for the four ﬁrst-line drugs was performed using the liquid culture system MGIT 960. WGS was performed using Illumina technology (MiSeq) and TBProﬁler using default parameters from the Fastq ﬁles.
	Outcomes	The sensitivity of WGS for predicting resistance was 100% for RMP, INH and EMB and 66.7% for PZA. The global concordance with drug-susceptibility testing using the phenotypic approach was 97%.
	Notes	INH, isoniazid; RMP, rifampicin; EMB, ethambutol; PZA, pyrazinamide
Quagliaro, 2023;
	Participants	227 clinical MTBC strains taken from 222 patients in France between 2016 and 2021 were randomly selected.
	Interventions (and comparisons)	pDST for the four ﬁrst-line drugs was performed using the liquid culture system MGIT 960. WGS was performed using Illumina technology (MiSeq) and the resistance and susceptibility status of strains using two online tools, Mykrobe and PhyResSE.
	Outcomes	The sensitivity and specificity of each tool compared to the phenotypic method were respectively 72% [52–87] and 98% [96–99] for Mykrobe and 76% [57–90] and 97% [94–99] for PhyResSE.
	Notes
Daniyarov, 2023
	Participants	10 MTB strains obtained from Kazakhstani patients with pre-extensively drug-resistant tuberculosis diagnosed in Kazakhstan.
	Interventions (and comparisons)	pDST of Mtb was performed by using the MGIT 960 for the ﬁrst line (INH, RMP, EMB, SM, and PZA) and second line (LFX, MFX; BDQ, LZD, DMD, CFZ, AMK, KM, PTO/ETO) anti-TB drugs. WGS was performed on Illumina next-generation sequencing platforms (MiSeq) for 10 pre-extensively drug-resistant M. tuberculosis strains from different regions of Kazakhstan. The genome analysis was performed using TB-Proﬁle…
	Outcomes	The results from the pDST of bacterial strains were found to be consistent with the drug resistance information obtained from genomic data that characterized all isolates as pre-XDR.
	Notes	LFX, levoﬂoxacin; MFX, moxiﬂoxacin; BDQ, bedaquiline; LZD, linezolid; DMD, delamanid; CFZ, clofazimine; AMK, amikacin; KM, kanamycin; PTO/ETO; prothionamide/ethionamide
Lim, 2023
	Participants	3808 TB sample between 2019 and 2022 in Singapore.
	Interventions (and comparisons)	pDST is based on MGIT DST. Genomic DST performed on the Illumina MiSeq platform, and TBProfiler for drug resistance prediction.
	Outcomes	Phenotypic–genomic concordance was observed for the first-line drugs ranging from 2959/2998 (98.7 %) (ethambutol) to 2983/2996 (99.6 %) (rifampicin).
	Notes
Shaw, 2023
	Participants	A total of 38 isolates from 38 unique patients receiving care in Los Angeles, California,
		United States of America were selected for analysis.
	Interventions (and comparisons)	pDST was performed by liquid MGIT and solid mycobacterial culture media. WGS was performed on the MiSeq. Raw reads in FASTQ format were uploaded to TB Proﬁler.
	Outcomes	RMP and EMB resistance were identiﬁed only in one MDR-TB isolate while INH and PZA resistance were the most common in our population with seven isolates (18.4%) exhibiting resistance to isoniazid and six isolates (15.7%) exhibiting pyrazinamide resistance. Five isolates (13.1%) exhibited resistance to SM. No isolates were found to be resistant to ﬂuoroquinolones by WGS.
	Notes	RMP, rifampicin; EMB, ethambutol; INH, isoniazid; PZA, Pyrazinamide
Cloutier Charette, 2024
	Participants	32 MDR TB and 40 DS-TB from 2012 to 2017 were included in this study.
	Interventions (and comparisons)	Isolates were tested using a combination of solid culture-based pDST, Deeplex® Myc-TB and WGS (HiSeq2500 illumina) using the Mykrobe analysis pipeline.
	Outcomes	Sixty-four of 72 (89 %) yielded concordant categorical gDST results, WGS (Mykrobe) and tNGS (Deeplex® Myc-TB), for drugs tested by both assays.
	Notes	MDR-TB, multi-drug-resistant tuberculosis; DS-TB, drug sensitivity tuberculosis
He, 2024
	Participants	100 MDR strains and 10 non-MDR strains were obtained from Zhejiang, China, between 1 January 2014 and 30 June 2017.
	Interventions (and comparisons)	pDST results using the proportion method on LJ medium and MGIT 960system. Raw data generated by Sanger sequencing of the 16s rRNA analyzed resistance to INH, RMP, EMB, SM, AMK, KM and CPM using five WGS analysis tools (PhyResSE, Mykrobe, TB Profiler, Gen-TB, and SAM-TB).
	Outcomes	Mykrobe, SAM-TB, and TB Profiler demonstrate the most accurate predictions for resistance to PZA, PTO, and PAS, respectively.
	Notes	SM, streptomycin; INH, isoniazid; RMP, rifampicin; EMB, ethambutol; KM, kanamycin; AMK, amikacin; CPM, capreomycin; PZA, pyrazinamide, PTO, prothionamide, PAS, para-aminosalicylic acid
Liu, 2024
	Participants	Retrospective cohort study analyzing 297 MDR-TB cases from 2019 to 2022 in Taiwan.
	Interventions (and comparisons)	M. tuberculosis isolates were subjected to DST using the APM with 7H10 and 7H11 media. WGS was performed using the MiSeq and analyzed using the TB Proﬁler.
	Outcomes	WGS-based analysis has advantages in determining anti-tuberculosis resistance profiles.
	Notes	APM, agar proportion method; WGS, Whole genome sequencing
Rukmana, 2024
	Participants	A total of 60 isolates from Indonesia.
	Interventions (and comparisons)	Phenotype of bacteria to BDQ, CFZ, and LZD using the MGIT liquid culture method and for sequencing using a NovaSeq 6000 (Illumina). Mykrobe was used to predict the type of drug resistance.
	Outcomes	Out of the 60 isolates, 3 isolates were found to be phenotypically resistant to BDQ; however, only 2 isolates were found to have gene mutations, and 10 isolates were found to be phenotypically sensitive but harbored mutations in the BDQ resistance gene.
	Notes	BDQ, bedaquiline; CFZ, clofazimine; LZD, linezolid
Rukmana, 2024
	Participants	34 M. tuberculosis isolates sourced from Indonesia.
	Interventions (and comparisons)	pDST for PZA was conducted using MGIT 960. The qualified libraries were sequenced on the illumina Novaseq 6000 (Illumina). The analysis of WGS data was analysed using the GenTB and Mykrobe applications.
	Outcomes	The same result of pncA mutation to the GenTB or Mykrobe; meanwhile, there were silent mutations in rpsA in several isolates and a point mutation; no mutations were found in the panD gene.
	Notes
Sadovska, 2024
	Participants	M. tuberculosis isolates from 46 patients with pulmonary tuberculosis (2002–2019) were analyzed.
	Interventions (and comparisons)	pDST was conducted using either MGIT 960 or LJ media. WGS data were processed using TB-Profiler software.
	Outcomes	Agreement between phenotypic and WGS-based drug susceptibility testing was highest (>90%) forINH, RMP, EMB, FLQ, SM and AMK, when calculated for M. tuberculosis isolates or isolate pairs.
	Notes	INH, isoniazid; RMP, rifampicin; EMB, ethambutol; FLQ, fluoroquinolones; SM, streptomycin; AMK, amikacin
